# Supplementary material for: High-quality genome assembly of 'Cuiguan' pear (Pyrus pyrifolia) as a reference genome for identifying regulatory genes and epigenetic modifications responsible for bud dormancy
Source: Hortic Res. 2021 Sep 1;8:197. doi: 10.1038/s41438-021-00632-w (PMC8408243; doi:10.1038/s41438-021-00632-w)
Supplement: Supplementary file 4 — Supplementary dataset [file 41438_2021_632_MOESM4_ESM.xlsx]

## Sheet: Natural Conditoin DEGs
Gene	Sep_15_mean_TPM	Oct_15_mean_TPM	Nov_15_mean_TPM	Dec_15_mean_TPM	Jan_20_mean_TPM	Cluster	Annotation
EVM0013143.1	0.0249782	0.320076	1.2571	14.3886	4.58159	Cluster1	PREDICTED: peroxidase 59-like [Pyrus x bretschneideri]
EVM0038419.1	0.694454	0	0.0952665	19.21	5.2038	Cluster1	PREDICTED: cytosolic sulfotransferase 15-like [Pyrus x bretschneideri]
EVM0004345.1	0.11719	0.0269187	0.513393	4.31808	2.30106	Cluster1	PREDICTED: uncharacterized protein LOC103404719 isoform X1 [Malus domestica]
EVM0034140.1	0.0264536	0.464394	0.147362	1.16296	0.0398201	Cluster1	PREDICTED: uncharacterized protein LOC103928535 [Pyrus x bretschneideri]
EVM0023189.1	0.0141401	0.200941	0.459403	1.34967	0.028522	Cluster1	PREDICTED: 3,5-dihydroxybiphenyl synthase [Pyrus x bretschneideri]
EVM0008143.1	64.4509	243.815	1461.74	6524.64	2269.77	Cluster1	PREDICTED: early nodulin-75-like isoform X1 [Pyrus x bretschneideri]
EVM0034151.1	49.4375	307.051	3974.49	19180.1	10495.9	Cluster1	PREDICTED: 14 kDa proline-rich protein DC2.15-like [Pyrus x bretschneideri]
EVM0016434.1	3.8905	23.7898	69.7115	233.44	76.4441	Cluster1	PREDICTED: GDSL esterase/lipase At5g55050-like [Malus domestica]
EVM0036378.1	1.6689	5.36756	13.3681	73.1155	42.5519	Cluster1	PREDICTED: auxin-binding protein ABP19a [Pyrus x bretschneideri]
EVM0036839.1	2.54472	5.9785	16.9524	46.0289	20.15	Cluster1	PREDICTED: glycine-rich cell wall structural protein 2-like [Malus domestica]
EVM0024575.1	0.365285	0.500718	1.11598	7.82791	3.74713	Cluster1	PREDICTED: uncharacterized protein At4g06744-like [Pyrus x bretschneideri]
EVM0026643.1	0.0904624	0.320663	0.203937	4.73383	2.12975	Cluster1	PREDICTED: DNA ligase 1-like [Malus domestica]
EVM0030600.1	0.0176966	0.156338	0.460328	3.65836	0.739522	Cluster1	PREDICTED: protein NRT1/ PTR FAMILY 2.13-like [Malus domestica]
EVM0009738.1	0.0311412	0.297753	1.32919	4.00635	1.25746	Cluster1	PREDICTED: transcription factor RF2b-like [Pyrus x bretschneideri]
EVM0022289.1	0.349513	3.14164	1.25779	13.2663	7.38268	Cluster1	PREDICTED: gibberellin-regulated protein 11-like [Malus domestica]
EVM0010987.1	0.0838479	0.180483	1.76854	4.49835	0.945856	Cluster1	PREDICTED: myb-related protein B-like [Pyrus x bretschneideri]
EVM0011339.1	0	0.0925425	0.346842	1.86889	1.0343	Cluster1	PREDICTED: 14 kDa proline-rich protein DC2.15-like [Malus domestica]
EVM0031827.1	0.230796	0.468555	1.93607	2.51658	1.05232	Cluster1	PREDICTED: uncharacterized protein LOC103944909 [Pyrus x bretschneideri]
EVM0031147.1	0.131785	0.392282	0.344867	2.59277	1.28176	Cluster1	PREDICTED: ethylene-responsive transcription factor ERF114-like [Pyrus x bretschneideri]
EVM0037782.1	0.015162	0.448696	1.21906	4.01759	0.88075	Cluster1	PREDICTED: uncharacterized protein LOC103965955 [Pyrus x bretschneideri]
EVM0023070.1	0.0103014	0.100196	0.642917	1.2194	0.283818	Cluster1	PREDICTED: protein NRT1/ PTR FAMILY 4.2-like [Pyrus x bretschneideri]
EVM0015126.1	0.55737	3.61402	1.78717	11.8847	1.00922	Cluster1	PREDICTED: major allergen Mal d 1-like [Pyrus x bretschneideri]
EVM0004956.1	0.0317128	0.360859	0.372671	1.60016	0.0103328	Cluster1	PREDICTED: (R)-mandelonitrile lyase 2-like [Pyrus x bretschneideri]
EVM0020652.1	74.9135	202.62	1154.3	2537.64	1277.83	Cluster1	PREDICTED: desiccation protectant protein Lea14 homolog [Pyrus x bretschneideri]
EVM0011503.1	109.215	129.448	358.544	1708.02	767.332	Cluster1	PREDICTED: polyphenol oxidase II, chloroplastic-like [Pyrus x bretschneideri]
EVM0021657.1	1.76225	6.08619	142.959	256.478	131.846	Cluster1	PREDICTED: uncharacterized protein LOC103958096 [Pyrus x bretschneideri]
EVM0009063.1	0.405989	0.250775	4.75023	28.7152	17.0462	Cluster1	PREDICTED: uncharacterized protein LOC103404719 isoform X1 [Malus domestica]
EVM0026509.1	6.93644	5.47077	19.9221	55.6255	24.0062	Cluster1	PREDICTED: aluminum-activated malate transporter 2-like [Malus domestica]
EVM0008230.1	7.36694	13.8905	166.898	235.994	66.4573	Cluster1	PREDICTED: uncharacterized protein LOC103415969 [Malus domestica]
EVM0009744.1	27.7697	78.3874	47.9284	297.485	188.071	Cluster1	PREDICTED: CASP-like protein POPTRDRAFT_823430 [Pyrus x bretschneideri]
EVM0022369.1	4.377	5.04043	30.1856	103.992	28.7716	Cluster1	PREDICTED: LOW QUALITY PROTEIN: 18 kDa seed maturation protein [Prunus mume]
EVM0039873.1	1.53109	1.37946	6.50207	52.1744	12.5564	Cluster1	PREDICTED: defensin Ec-AMP-D2-like [Malus domestica]
EVM0017619.1	0.474873	0.826089	4.50861	12.188	5.67045	Cluster1	PREDICTED: uncharacterized protein LOC103447286 isoform X1 [Malus domestica]
EVM0010615.1	1.02623	2.14724	4.78932	16.7712	9.81223	Cluster1	PREDICTED: uncharacterized protein LOC103944535 [Pyrus x bretschneideri]
EVM0015293.1	5.46881	5.27185	30.9395	51.7371	11.8353	Cluster1	None
EVM0005766.1	0.815662	0.959945	2.02984	7.38057	2.91392	Cluster1	PREDICTED: cytokinin hydroxylase [Malus domestica]
EVM0020928.1	22.2717	35.8771	132.541	192.673	75.7394	Cluster1	PREDICTED: late embryogenesis abundant protein D-29 isoform X1 [Pyrus x bretschneideri]
EVM0031153.1	0.348835	0.798733	2.43955	3.9895	2.02686	Cluster1	PREDICTED: pentatricopeptide repeat-containing protein At5g65560-like [Pyrus x bretschneideri]
EVM0008109.1	0.515399	0.960365	5.08107	7.24138	3.0493	Cluster1	PREDICTED: late embryogenesis abundant protein D-29 isoform X1 [Pyrus x bretschneideri]
EVM0015391.1	0	0.0631515	0.366355	1.96679	0.931166	Cluster1	PREDICTED: transcription factor MYB82 [Malus domestica]
EVM0000519.1	0.150416	0.330979	0.894436	1.91357	0.962961	Cluster1	PREDICTED: uncharacterized transporter YBR287W-like [Pyrus x bretschneideri]
EVM0034050.1	0.156377	0.19176	1.43101	1.72232	0.662066	Cluster1	PREDICTED: gibberellin 20 oxidase 1-like [Malus domestica]
EVM0042353.1	0.258746	0.286211	0.666525	1.76045	0.569457	Cluster1	PREDICTED: probable glycosyltransferase At5g03795 [Malus domestica]
EVM0028032.1	0.0359791	0.233489	0.400634	1.32596	0.579781	Cluster1	PREDICTED: acidic endochitinase-like [Pyrus x bretschneideri]
EVM0021911.1	0.6629	1.47482	0.564905	3.49217	1.85632	Cluster1	PREDICTED: probable indole-3-acetic acid-amido synthetase GH3.1 [Pyrus x bretschneideri]
EVM0014204.1	0	0.567542	0.0816726	1.68184	0.922681	Cluster1	PREDICTED: transcription factor PRE6 [Pyrus x bretschneideri]
EVM0037395.1	8.36539	33.5759	89.4471	127.614	35.5656	Cluster1	PREDICTED: floral homeotic protein PMADS 2 [Pyrus x bretschneideri]
EVM0017189.1	2.54976	6.08229	21.3685	36.2006	10.7619	Cluster1	PREDICTED: high affinity nitrate transporter 2.7 [Pyrus x bretschneideri]
EVM0012959.2	4.19959	23.5998	53.1363	74.7822	14.7529	Cluster1	PREDICTED: floral homeotic protein DEFICIENS-like isoform X1 [Pyrus x bretschneideri]
EVM0031055.1	1.51669	22.9366	64.2846	87.3739	16.2893	Cluster1	PREDICTED: floral homeotic protein DEFICIENS-like isoform X2 [Pyrus x bretschneideri]
EVM0011956.1	0.134762	1.65113	6.55596	9.04523	2.45974	Cluster1	PREDICTED: protein argonaute 4A-like [Malus domestica]
EVM0017157.1	6.83841	13.4503	27.399	62.9254	24.2752	Cluster1	PREDICTED: glucan endo-1,3-beta-glucosidase-like [Pyrus x bretschneideri]
EVM0002318.1	3.91286	10.874	25.8743	35.1132	12.55	Cluster1	PREDICTED: adenylate isopentenyltransferase 3, chloroplastic [Pyrus x bretschneideri]
EVM0000678.1	0.820991	1.64117	6.85456	10.4973	2.79176	Cluster1	PREDICTED: high affinity nitrate transporter 2.7 [Pyrus x bretschneideri]
EVM0039449.1	0.282022	1.87071	7.0402	10.0253	2.59585	Cluster1	PREDICTED: uncharacterized protein LOC103438739 [Malus domestica]
EVM0025660.1	0.105625	0.24643	0.630131	1.8583	0.395005	Cluster1	PREDICTED: uncharacterized protein LOC103965021 [Pyrus x bretschneideri]
EVM0028619.1	0.20589	1.52815	2.47923	6.03137	2.14879	Cluster1	PREDICTED: uncharacterized protein LOC103438741 [Malus domestica]
EVM0011126.1	0.139035	0.714238	1.2752	2.17234	0.549126	Cluster1	PREDICTED: ALBINO3-like protein 2, chloroplastic [Pyrus x bretschneideri]
EVM0035369.1	0	0.449305	0.998584	1.61699	0.466049	Cluster1	PREDICTED: uncharacterized protein LOC103424877 [Malus domestica]
EVM0030731.1	0	0.418536	0.909599	1.59292	0.353977	Cluster1	PREDICTED: transcriptional regulator SUPERMAN-like [Pyrus x bretschneideri]
EVM0039545.1	11.3071	26.1476	30.9092	62.1843	12.0978	Cluster1	agamous-like MADS-box protein AGL9 homolog [Pyrus x bretschneideri]
EVM0026848.1	0.728596	1.8162	1.09963	3.83447	0.569188	Cluster1	PREDICTED: blue copper protein-like [Pyrus x bretschneideri]
EVM0017490.1	1.26454	2.7571	3.74585	6.26787	1.12065	Cluster1	PREDICTED: developmental protein SEPALLATA 1-like isoform X1 [Pyrus x bretschneideri]
EVM0027477.1	0.0137078	0.298477	0.331609	0.708914	0.0276499	Cluster1	PREDICTED: uncharacterized protein LOC103445011 [Malus domestica]
EVM0026958.1	4.94063	8.45901	74.8835	159.705	56.5832	Cluster1	PREDICTED: low-temperature-induced 65 kDa protein-like isoform X1 [Pyrus x bretschneideri]
EVM0007039.1	23.6276	16.0278	44.9583	125.125	69.8667	Cluster1	PREDICTED: protein ECERIFERUM 1-like isoform X1 [Pyrus x bretschneideri]
EVM0004326.1	1.81356	3.10814	32.4047	72.3033	20.476	Cluster1	PREDICTED: low-temperature-induced 65 kDa protein-like isoform X1 [Pyrus x bretschneideri]
EVM0004374.1	33.977	28.8273	53.5971	136.95	80.858	Cluster1	PREDICTED: growth-regulating factor 3-like isoform X1 [Pyrus x bretschneideri]
EVM0040836.1	45.1198	43.8427	90.2491	351.191	195.164	Cluster1	PREDICTED: probable calcium-binding protein CML27 [Malus domestica]
EVM0029786.1	280.53	672.396	1156.96	1766.27	1392.7	Cluster1	PREDICTED: cysteine proteinase inhibitor A-like [Pyrus x bretschneideri]
EVM0012658.1	22.8056	19.927	55.7311	130.859	93.663	Cluster1	PREDICTED: protein ECERIFERUM 1-like [Pyrus x bretschneideri]
EVM0031043.1	28.4413	53.9738	70.8399	302.634	134.933	Cluster1	PREDICTED: glycine-rich cell wall structural protein 1-like [Pyrus x bretschneideri]
EVM0030381.1	210.076	223.07	597.416	1147.5	538.226	Cluster1	PREDICTED: HVA22-like protein e isoform X2 [Pyrus x bretschneideri]
EVM0032782.1	30.7452	28.3705	63.1862	158.259	99.48	Cluster1	PREDICTED: uncharacterized protein LOC103933470 [Pyrus x bretschneideri]
EVM0010651.1	2.27801	3.40007	7.07192	23.2213	13.7003	Cluster1	PREDICTED: uncharacterized protein LOC103938642 [Pyrus x bretschneideri]
EVM0030395.1	19.1022	18.2786	42.4008	107.25	64.7497	Cluster1	PREDICTED: glycine-rich cell wall structural protein 2-like [Pyrus x bretschneideri]
EVM0008405.1	1.88304	3.25786	10.8602	26.5662	14.7236	Cluster1	PREDICTED: methylesterase 10 [Pyrus x bretschneideri]
EVM0030031.1	17.9128	31.7623	74.4975	219.244	145.052	Cluster1	PREDICTED: probable pectinesterase 67 [Pyrus x bretschneideri]
EVM0010631.1	5.65641	5.69939	10.9733	29.5444	19.8263	Cluster1	PREDICTED: phosphatidylinositol transfer protein 2-like [Pyrus x bretschneideri]
EVM0039457.1	295.066	279.572	643.457	1219.3	562.411	Cluster1	PREDICTED: ribulose bisphosphate carboxylase small chain, chloroplastic-like [Pyrus x bretschneideri]
EVM0026147.1	465.105	703.442	2946.25	3995.86	1995.13	Cluster1	PREDICTED: cold-shock protein CS120-like [Pyrus x bretschneideri]
EVM0014376.1	2.0233	3.04435	5.68111	20.1213	11.2092	Cluster1	PREDICTED: cytokinin riboside 5&apos;-monophosphate phosphoribohydrolase LOG1 [Malus domestica]
EVM0000235.1	0.108207	0.18601	1.18034	4.2694	2.39107	Cluster1	PREDICTED: uncharacterized protein LOC103938465 [Pyrus x bretschneideri]
EVM0006710.1	1.33293	0.89319	2.65419	7.14281	4.76018	Cluster1	PREDICTED: transcription factor bHLH18-like [Malus domestica]
EVM0004737.1	0.509476	0.568715	0.874152	5.15408	2.80134	Cluster1	PREDICTED: methanol O-anthraniloyltransferase-like [Pyrus x bretschneideri]
EVM0002091.1	9.96615	2.99658	5.20469	34.6952	7.23561	Cluster1	PREDICTED: GDSL esterase/lipase LTL1-like [Pyrus x bretschneideri]
EVM0005402.1	0.665567	0.950552	0.403868	4.12823	1.98189	Cluster1	PREDICTED: pleiotropic drug resistance protein 1-like [Pyrus x bretschneideri]
EVM0028948.1	1.02716	1.63132	5.27366	6.7382	3.44261	Cluster1	PREDICTED: geraniol 8-hydroxylase-like [Malus domestica]
EVM0007904.1	0.423413	0.771672	2.7072	5.52211	2.10544	Cluster1	PREDICTED: annexin D4-like [Pyrus x bretschneideri]
EVM0026803.1	0.462101	1.42983	3.09096	5.65051	3.30394	Cluster1	PREDICTED: transcription factor MUTE-like isoform X2 [Malus domestica]
EVM0014071.1	0.110402	0.0576115	0.755618	2.66759	1.76552	Cluster1	PREDICTED: uncharacterized protein LOC101292566 [Fragaria vesca subsp. vesca]
EVM0029599.1	0.5535	1.33032	1.85026	4.41638	3.22843	Cluster1	PREDICTED: transmembrane protein 97-like [Malus domestica]
EVM0027682.1	0.088378	0.0380621	0.13745	0.562361	0.205138	Cluster1	PREDICTED: cellulose synthase-like protein D4 [Pyrus x bretschneideri]
EVM0014909.1	0	0.0234526	0	1.95306	0.514878	Cluster1	PREDICTED: extracellular ribonuclease LE-like [Malus domestica]
EVM0019655.1	1.06303	1.17579	2.29749	5.33568	3.64248	Cluster1	None
EVM0019034.1	0.100856	0.0984411	0.328697	0.738957	0.318717	Cluster1	PREDICTED: putative pumilio homolog 7, chloroplastic [Pyrus x bretschneideri]
EVM0040479.1	0.032448	0.0751295	0.368903	0.555759	0.271191	Cluster1	PREDICTED: transcription factor MYC2-like [Pyrus x bretschneideri]
EVM0033754.1	0	0.352749	0.910206	1.45403	0.839605	Cluster1	PREDICTED: uncharacterized protein LOC103950675 [Pyrus x bretschneideri]
EVM0020300.1	0	0.0744791	0.0927268	1.06727	0.423234	Cluster1	PREDICTED: 3-ketodihydrosphingosine reductase-like [Pyrus x bretschneideri]
EVM0025261.1	0.139383	0.412598	0.961096	12.5023	1.60226	Cluster1	None
EVM0029075.1	3.14702	5.70307	1.83163	17.5971	6.35686	Cluster1	PREDICTED: transcription factor PRE6-like [Pyrus x bretschneideri]
EVM0027653.1	10.5775	12.5243	58.7707	72.5622	23.2105	Cluster1	PREDICTED: vacuolar cation/proton exchanger 3 isoform X1 [Pyrus x bretschneideri]
EVM0012275.1	161.174	396.152	1102.48	1626.83	742.466	Cluster1	PREDICTED: uncharacterized protein LOC101292566 [Fragaria vesca subsp. vesca]
EVM0025825.1	6.45921	9.17681	40.7596	51.1593	15.2819	Cluster1	PREDICTED: glutamine synthetase nodule isozyme-like [Pyrus x bretschneideri]
EVM0024417.1	25.417	37.8067	122.119	148.539	60.635	Cluster1	PREDICTED: late embryogenesis abundant protein D-29 isoform X1 [Pyrus x bretschneideri]
EVM0020675.1	13.5732	13.7272	46.1072	108.901	24.7234	Cluster1	PREDICTED: proline-rich protein 4-like [Malus domestica]
EVM0003303.1	0.194187	0.121682	0.578121	1.59457	0.223335	Cluster1	PREDICTED: uncharacterized protein LOC103939748 isoform X1 [Pyrus x bretschneideri]
EVM0021025.1	0.0499296	0.952856	1.57946	3.54921	1.19489	Cluster1	PREDICTED: dehydration-responsive element-binding protein 2D [Malus domestica]
EVM0032558.1	0.141247	1.02862	1.68364	2.52431	1.17104	Cluster1	PREDICTED: uncharacterized protein LOC103447277 [Malus domestica]
EVM0039304.1	0.0909479	0.507264	0.855164	1.0659	0.527814	Cluster1	PREDICTED: transcription factor JUNGBRUNNEN 1-like [Pyrus x bretschneideri]
EVM0005959.1	3.20771	10.8047	11.932	42.4379	18.4417	Cluster1	PREDICTED: external alternative NAD(P)H-ubiquinone oxidoreductase B2, mitochondrial [Malus domestica]
EVM0003870.1	32.7392	68.7987	73.2347	177.988	72.5207	Cluster1	PREDICTED: early nodulin-like protein 2 isoform X1 [Pyrus x bretschneideri]
EVM0036856.1	13.3323	36.6776	34.331	96.1133	46.0055	Cluster1	PREDICTED: expansin-like A1 [Malus domestica]
EVM0005656.1	1.53908	20.6419	14.5677	65.092	26.3798	Cluster1	thaumatin-like protein [Pyrus pyrifolia]
EVM0012909.1	4.7883	21.8218	27.2504	46.4166	13.6245	Cluster1	PREDICTED: agamous-like MADS-box protein AGL9 homolog isoform X2 [Pyrus x bretschneideri]
EVM0030814.2	0.259084	13.6177	21.4791	35.2582	8.81706	Cluster1	PREDICTED: protein CRABS CLAW isoform X2 [Malus domestica]
EVM0042426.1	0.817751	4.15364	5.23838	12.5206	4.39715	Cluster1	PREDICTED: floral homeotic protein AGAMOUS-like isoform X1 [Pyrus x bretschneideri]
EVM0011033.1	1.21079	7.23838	4.20661	14.7278	4.91818	Cluster1	PREDICTED: probable inactive 2-oxoglutarate-dependent dioxygenase AOP2 [Pyrus x bretschneideri]
EVM0034164.1	0.886196	3.12323	2.50205	9.53667	3.99749	Cluster1	PREDICTED: protein FANTASTIC FOUR 1-like [Pyrus x bretschneideri]
EVM0020977.1	0.981477	2.95706	4.36907	10.0826	2.86376	Cluster1	PREDICTED: GATA transcription factor 16-like [Malus domestica]
EVM0026870.1	1.27538	7.19309	10.2327	18.3805	3.63368	Cluster1	PREDICTED: major allergen Pru ar 1-like [Pyrus x bretschneideri]
EVM0019276.1	0.827183	2.1543	1.66275	5.0866	2.66348	Cluster1	PREDICTED: piriformospora indica-insensitive protein 2 [Malus domestica]
EVM0029235.1	0.312758	0.724766	0.596799	1.8974	0.741659	Cluster1	PREDICTED: leucine-rich repeat receptor-like protein kinase PXL2 [Pyrus x bretschneideri]
EVM0000809.1	0.0922022	0.884369	0.617919	2.45963	0.811463	Cluster1	PREDICTED: uncharacterized protein LOC103934862 [Pyrus x bretschneideri]
EVM0038121.1	0.0467674	1.03532	0.777183	3.34956	1.35607	Cluster1	PREDICTED: uncharacterized protein LOC103934862 [Pyrus x bretschneideri]
EVM0002651.1	0.308277	0.865822	0.931821	2.87733	1.17752	Cluster1	PREDICTED: WUSCHEL-related homeobox 1-like [Pyrus x bretschneideri]
EVM0037091.1	0.226826	0.928524	0.655548	2.02755	0.503008	Cluster1	PREDICTED: gibberellin 2-beta-dioxygenase 8-like [Pyrus x bretschneideri]
EVM0006362.1	0	0.23191	0.114439	1.05722	0.249063	Cluster1	PREDICTED: crocetin glucoside glucosyltransferase-like [Pyrus x bretschneideri]
EVM0015073.1	0.0405996	0.181085	0.169851	0.821665	0.136075	Cluster1	PREDICTED: G-type lectin S-receptor-like serine/threonine-protein kinase At1g11330 [Pyrus x bretschneideri]
EVM0031896.1	0	0.200106	0.37278	1.09364	0.403413	Cluster1	PREDICTED: aquaporin TIP4-1-like [Pyrus x bretschneideri]
EVM0000069.1	0.0352152	1.17356	0.915021	2.611	0.779073	Cluster1	PREDICTED: two-component response regulator ARR17-like [Pyrus x bretschneideri]
EVM0016678.1	0.00853008	0.285831	0.232608	0.5909	0.277636	Cluster1	PREDICTED: L-type lectin-domain containing receptor kinase IV.1-like [Pyrus x bretschneideri]
EVM0025491.1	0.0269697	0.274879	0.426869	1.3653	0.244864	Cluster1	PREDICTED: PCI domain-containing protein 2 [Malus domestica]
EVM0039170.1	0.108251	0.282706	0.288906	0.712984	0.352778	Cluster1	PREDICTED: glucan endo-1,3-beta-glucosidase 11 [Pyrus x bretschneideri]
EVM0017622.1	0.0153578	0.153987	0.0989243	0.439539	0.154792	Cluster1	PREDICTED: uncharacterized protein LOC103953841 [Pyrus x bretschneideri]
EVM0003999.1	0.183097	0.147652	0.252908	0.528641	0.0343213	Cluster1	PREDICTED: pumilio homolog 12-like [Malus domestica]
EVM0026188.1	94.4312	100.584	296.09	446.931	318.122	Cluster1	PREDICTED: plastid-lipid-associated protein, chloroplastic-like [Pyrus x bretschneideri]
EVM0033830.1	15.0965	21.3256	46.6364	99.0057	72.9896	Cluster1	PREDICTED: oxysterol-binding protein-related protein 4B-like [Malus domestica]
EVM0025293.1	10.8991	5.54818	7.45881	36.6351	18.8841	Cluster1	PREDICTED: neutral ceramidase-like [Pyrus x bretschneideri]
EVM0010992.1	8.75714	10.5239	26.1723	46.8144	34.8888	Cluster1	PREDICTED: hippocampus abundant transcript 1 protein isoform X1 [Pyrus x bretschneideri]
EVM0023631.1	30.5209	28.621	64.5424	124.937	78.2536	Cluster1	PREDICTED: E3 ubiquitin-protein ligase RHA2A-like [Pyrus x bretschneideri]
EVM0026835.1	13.4702	15.4014	31.4989	64.8335	48.7115	Cluster1	PREDICTED: probable BOI-related E3 ubiquitin-protein ligase 3 [Pyrus x bretschneideri]
EVM0004860.1	12.258	11.8067	10.7044	75.4836	44.9504	Cluster1	PREDICTED: LOB domain-containing protein 1-like [Pyrus x bretschneideri]
EVM0023802.1	40.6795	49.9579	78.933	188.318	112.317	Cluster1	PREDICTED: uncharacterized protein LOC103932067 [Pyrus x bretschneideri]
EVM0034131.1	1955.81	2650.5	5975.57	7566.22	5760.81	Cluster1	PREDICTED: 36.4 kDa proline-rich protein [Pyrus x bretschneideri]
EVM0009749.1	16.939	19.2014	37.9564	68.4807	49.3946	Cluster1	PREDICTED: uncharacterized protein LOC103418043 isoform X1 [Malus domestica]
EVM0011279.2	21.7632	22.3643	40.6442	61.4994	49.3086	Cluster1	PREDICTED: uncharacterized protein LOC103956578 isoform X1 [Pyrus x bretschneideri]
EVM0011481.1	469.746	661.438	3273.37	4422.93	2718.32	Cluster1	PREDICTED: cold-shock protein CS120-like [Pyrus x bretschneideri]
EVM0002000.1	6.20311	6.16474	13.4542	21.2035	15.3817	Cluster1	PREDICTED: phospholipase A1-Igamma2, chloroplastic-like [Pyrus x bretschneideri]
EVM0012369.1	7.28413	7.87413	17.6342	37.4719	24.7301	Cluster1	PREDICTED: probable glutathione S-transferase [Pyrus x bretschneideri]
EVM0008645.1	0.198927	0.242641	11.9619	19.233	10.586	Cluster1	PREDICTED: putative lipid-transfer protein DIR1 [Pyrus x bretschneideri]
EVM0013275.1	6.88849	7.33768	7.82227	33.5504	16.2658	Cluster1	PREDICTED: protein LONGIFOLIA 1-like [Pyrus x bretschneideri]
EVM0035452.1	103.783	196.233	649.155	905.025	513.293	Cluster1	hypothetical protein POPTR_0005s26020g [Populus trichocarpa]
EVM0018039.1	3.11295	2.06333	4.75754	12.0213	5.79588	Cluster1	PREDICTED: transcription factor TGA2-like [Pyrus x bretschneideri]
EVM0007979.1	4.42344	3.53721	5.93898	17.4502	9.48168	Cluster1	PREDICTED: serine carboxypeptidase-like 42 [Pyrus x bretschneideri]
EVM0042316.1	4.26151	1.91946	2.82066	10.5405	5.29962	Cluster1	PREDICTED: beta-glucosidase 13-like [Pyrus x bretschneideri]
EVM0039359.1	43.9552	23.5352	17.1689	439.027	56.5281	Cluster1	None
EVM0041701.1	3.38051	2.89461	5.28127	11.4934	6.78741	Cluster1	PREDICTED: protein TOO MANY MOUTHS [Malus domestica]
EVM0025808.1	1.19088	2.20893	2.67391	6.25717	4.52783	Cluster1	PREDICTED: zinc finger protein CONSTANS-LIKE 13-like [Malus domestica]
EVM0011543.1	0.787777	0.621761	2.20863	4.2093	3.09775	Cluster1	photosystem II 22 kDa protein [Pyrus x bretschneideri]
EVM0018088.1	2.26354	2.0301	4.51084	6.58655	4.34479	Cluster1	PREDICTED: uncharacterized protein LOC103967156 [Pyrus x bretschneideri]
EVM0040960.1	3.63026	6.15261	14.3468	21.1537	13.3492	Cluster1	PREDICTED: uncharacterized protein LOC103420363 [Malus domestica]
EVM0018807.1	1.96961	1.27146	1.31683	8.47788	3.46544	Cluster1	PREDICTED: ethylene-responsive transcription factor WIN1-like [Pyrus x bretschneideri]
EVM0034792.1	2.86497	2.09843	6.07561	9.90982	6.65948	Cluster1	PREDICTED: uncharacterized protein LOC103407626 [Malus domestica]
EVM0024367.1	0.955211	1.27971	1.23629	5.72869	3.09384	Cluster1	PREDICTED: auxin-responsive protein IAA29 [Pyrus x bretschneideri]
EVM0005912.1	1.25825	1.37095	1.79826	6.23481	3.30287	Cluster1	PREDICTED: ras-interacting protein RIP3 [Pyrus x bretschneideri]
EVM0023385.1	1.16962	1.4994	1.73056	7.14001	3.42195	Cluster1	PREDICTED: E3 ubiquitin-protein ligase ATL41-like [Pyrus x bretschneideri]
EVM0027995.1	0.203403	0.102615	0.0947129	0.892126	0.485684	Cluster1	PREDICTED: ABC transporter D family member 2, chloroplastic-like [Malus domestica]
EVM0029738.1	0.247451	0.298382	0.664925	1.10363	0.625483	Cluster1	PREDICTED: uncharacterized protein LOC103940894 [Pyrus x bretschneideri]
EVM0033361.1	0	0.0332734	0.094684	2.3505	1.25733	Cluster1	PREDICTED: uncharacterized protein LOC103937164 isoform X1 [Pyrus x bretschneideri]
EVM0013672.1	0.200314	0.157947	0.24607	1.12258	0.636067	Cluster1	PREDICTED: 3&apos;-hydroxy-N-methyl-(S)-coclaurine 4&apos;-O-methyltransferase-like [Malus domestica]
EVM0037826.1	8.22052	14.3185	49.9793	81.1155	46.9743	Cluster1	PREDICTED: 36.4 kDa proline-rich protein-like [Malus domestica]
EVM0039343.2	0.694823	0.752826	1.31811	2.24676	1.68625	Cluster1	PREDICTED: magnesium transporter MRS2-I-like isoform X2 [Pyrus x bretschneideri]
EVM0035141.1	0.0508146	0.0594892	0.0780034	0.540514	0.332596	Cluster1	PREDICTED: transcription factor ABORTED MICROSPORES-like [Pyrus x bretschneideri]
EVM0023458.1	0.243334	0.339047	0.517134	1.72199	1.07186	Cluster1	PREDICTED: uncharacterized protein At4g00950-like [Pyrus x bretschneideri]
EVM0029881.1	0.909411	0.879498	1.5257	3.39009	2.40449	Cluster1	PREDICTED: 40S ribosomal protein S4 [Pyrus x bretschneideri]
EVM0006520.1	0.252903	2.28154	3.0591	6.67095	4.91414	Cluster1	PREDICTED: two-component response regulator ARR17 [Pyrus x bretschneideri]
EVM0042267.1	0.54818	0.228054	0.774147	1.764	0.867532	Cluster1	PREDICTED: protein WUSCHEL-like isoform X2 [Malus domestica]
EVM0021024.1	0.032579	0.0207553	0.0594807	0.505232	0.227703	Cluster1	PREDICTED: transcription factor bHLH91-like [Pyrus x bretschneideri]
EVM0030483.1	0.311274	0.0299087	0.116169	1.47309	0.437629	Cluster1	PREDICTED: auxin-induced protein IAA6 [Pyrus x bretschneideri]
EVM0002061.1	0.0855916	0.030149	0.0796072	0.845899	0.432416	Cluster1	PREDICTED: protein PHR1-LIKE 1-like [Malus domestica]
EVM0036980.1	0.0528546	0.0543809	0.381801	1.33165	0.678101	Cluster1	PREDICTED: putative lipid-transfer protein DIR1 [Pyrus x bretschneideri]
EVM0038312.1	0.174109	0.172861	0.725973	1.15801	0.617148	Cluster1	PREDICTED: agamous-like MADS-box protein AGL11 isoform X1 [Pyrus x bretschneideri]
EVM0042089.1	0.0289643	0.0298767	0.0907492	0.174991	0.0986134	Cluster1	PREDICTED: serine/threonine-protein kinase CTR1 isoform X2 [Pyrus x bretschneideri]
EVM0027914.1	3.05297	7.17318	2.05933	21.4628	3.92684	Cluster1	PREDICTED: 5&apos;-adenylylsulfate reductase 3, chloroplastic-like [Pyrus x bretschneideri]
EVM0000088.1	0.12812	0.449801	0.0672915	0.903966	0.202039	Cluster1	PREDICTED: uncharacterized protein LOC103948319 [Pyrus x bretschneideri]
EVM0021702.1	0.207557	0.274372	0.0401489	0.878206	0.110318	Cluster1	PREDICTED: cytochrome P450 714C2-like [Pyrus x bretschneideri]
EVM0009858.1	37.2151	44.4403	137.02	176.164	51.5637	Cluster1	PREDICTED: homeobox-leucine zipper protein ATHB-12-like [Pyrus x bretschneideri]
EVM0012526.1	24.3682	38.0602	85.5466	126.463	55.3963	Cluster1	PREDICTED: dCTP pyrophosphatase 1-like [Pyrus x bretschneideri]
EVM0026005.1	13.4479	13.0787	30.8445	40.4287	17.4072	Cluster1	PREDICTED: uncharacterized protein LOC103961432 [Pyrus x bretschneideri]
EVM0025017.1	6.52888	11.2288	20.8258	29.7596	10.7689	Cluster1	PREDICTED: calcium-binding protein KIC-like [Pyrus x bretschneideri]
EVM0022276.1	8.96469	9.72349	16.9869	27.9713	6.00228	Cluster1	PREDICTED: developmental protein SEPALLATA 1-like [Pyrus x bretschneideri]
EVM0028286.1	2.5556	2.82058	5.98828	7.36583	3.27331	Cluster1	PREDICTED: alpha/beta hydrolase domain-containing protein 17B-like [Pyrus x bretschneideri]
EVM0005597.1	2.69978	2.08251	6.04922	9.13826	3.52295	Cluster1	PREDICTED: tripeptidyl-peptidase 2-like [Pyrus x bretschneideri]
EVM0020592.1	5.0115	7.0618	11.464	16.7187	6.53592	Cluster1	PREDICTED: homeobox-leucine zipper protein ATHB-40-like [Malus domestica]
EVM0038366.1	43.5926	62.7105	143.818	271.428	95.3209	Cluster1	PREDICTED: cold-shock protein CS120-like [Pyrus x bretschneideri]
EVM0000288.1	0.430964	0.361947	1.49369	2.80218	0.657777	Cluster1	PREDICTED: protein WUSCHEL [Pyrus x bretschneideri]
EVM0040926.1	0.124765	0.215283	0.631049	1.41014	0.395759	Cluster1	PREDICTED: uncharacterized protein LOC103965021 [Pyrus x bretschneideri]
EVM0009607.1	0.935984	0.618393	2.20895	3.48146	1.2177	Cluster1	PREDICTED: F-box/FBD/LRR-repeat protein At1g13570-like [Pyrus x bretschneideri]
EVM0030595.1	0.0251707	0.0243568	0.149269	0.464454	0.0754423	Cluster1	PREDICTED: zinc finger CCCH domain-containing protein 2 [Malus domestica]
EVM0034212.1	35.1237	74.7738	82.7706	159.148	81.8567	Cluster1	PREDICTED: two pore calcium channel protein 1-like [Pyrus x bretschneideri]
EVM0006688.1	16.2676	38.6317	36.0951	84.1381	51.5316	Cluster1	PREDICTED: auxin-responsive protein IAA11-like [Pyrus x bretschneideri]
EVM0006804.1	5.16831	9.68678	11.1659	30.633	12.7702	Cluster1	PREDICTED: heat stress transcription factor B-4-like [Malus domestica]
EVM0026233.1	2.68303	7.96305	5.12943	17.7485	10.0017	Cluster1	PREDICTED: dehydrin DHN3-like [Pyrus x bretschneideri]
EVM0015469.1	0.438062	0.983757	0.569776	3.08138	1.14857	Cluster1	PREDICTED: inter-alpha-trypsin inhibitor heavy chain H3 [Malus domestica]
EVM0012167.1	0.745196	1.70059	0.779558	3.82116	2.12344	Cluster1	PREDICTED: inter-alpha-trypsin inhibitor heavy chain H3 [Malus domestica]
EVM0040316.1	1.04347	2.79346	1.89004	8.73733	1.49672	Cluster1	PREDICTED: major allergen Mal d 1-like [Pyrus x bretschneideri]
EVM0002203.1	0.458628	0.881785	1.30585	2.63015	0.968577	Cluster1	mandelonitrile lyase 1 [Eriobotrya japonica]
EVM0009645.1	0.197534	0.958545	1.06596	2.02797	0.65321	Cluster1	PREDICTED: protein NRT1/ PTR FAMILY 7.1-like [Pyrus x bretschneideri]
EVM0030067.1	0.500753	1.35675	0.782765	3.23307	0.920435	Cluster1	PREDICTED: aldo-keto reductase family 4 member C10-like [Pyrus x bretschneideri]
EVM0029876.1	0.611471	1.56025	1.41783	3.4805	2.18203	Cluster1	PREDICTED: protein YLS9-like [Pyrus x bretschneideri]
EVM0012097.1	0.14324	0.260224	0.146635	0.971181	0.456692	Cluster1	PREDICTED: MACPF domain-containing protein At1g14780 isoform X1 [Malus domestica]
EVM0013031.1	0.43972	0.669396	0.886088	2.05116	0.979579	Cluster1	PREDICTED: transcription factor DIVARICATA-like [Pyrus x bretschneideri]
EVM0020175.1	0.278743	0.448437	0.138791	2.40042	0.70723	Cluster1	PREDICTED: protein TIFY 5A-like [Malus domestica]
EVM0007101.1	2.03117	0.977967	0.998238	5.15588	0.532536	Cluster1	PREDICTED: uncharacterized protein LOC103456239 [Malus domestica]
EVM0013588.1	0.173919	0.715637	0.802137	1.30927	0.4155	Cluster1	PREDICTED: uncharacterized protein LOC103438741 [Malus domestica]
EVM0002040.1	0.0580762	0.518634	0.636471	1.29045	0.348819	Cluster1	PREDICTED: LOW QUALITY PROTEIN: 2-methylene-furan-3-one reductase-like, partial [Malus domestica]
EVM0022361.1	0.0369819	0.0928138	0.034108	0.690661	0.242344	Cluster1	PREDICTED: bidirectional sugar transporter N3-like [Malus domestica]
EVM0004295.3	68.2157	50.1339	114.496	157.244	119.57	Cluster1	PREDICTED: alpha-glucan water dikinase 1, chloroplastic-like [Malus domestica]
EVM0031251.1	76.7279	66.021	97.5676	286.381	192.261	Cluster1	PREDICTED: uncharacterized protein LOC103944059 isoform X1 [Pyrus x bretschneideri]
EVM0041427.1	90.9503	68.6764	153.693	279.937	160.782	Cluster1	PREDICTED: glucuronoxylan 4-O-methyltransferase 2-like [Malus domestica]
EVM0034926.1	34.9174	34.7355	33.9944	100.077	68.7372	Cluster1	PREDICTED: squalene monooxygenase [Pyrus x bretschneideri]
EVM0038817.1	20.1029	23.1241	26.853	67.0181	48.8843	Cluster1	PREDICTED: heptahelical transmembrane protein 4-like [Pyrus x bretschneideri]
EVM0028923.1	4.6826	5.42999	7.14543	23.5469	15.3461	Cluster1	PREDICTED: GTP-binding protein YPTM2-like [Pyrus x bretschneideri]
EVM0040737.1	1.3518	1.22973	1.3942	5.24885	3.08608	Cluster1	PREDICTED: aspartic proteinase PCS1 [Pyrus x bretschneideri]
EVM0037834.1	1.51908	0.960477	2.14427	3.86662	1.96575	Cluster1	PREDICTED: protein TRANSPARENT TESTA 12-like isoform X1 [Pyrus x bretschneideri]
EVM0018467.1	0.619758	0.685793	0.867465	2.2282	1.48232	Cluster1	PREDICTED: probable LRR receptor-like serine/threonine-protein kinase At1g06840 [Pyrus x bretschneideri]
EVM0040137.1	0.494084	0.509218	0.726929	2.08983	1.26978	Cluster1	PREDICTED: integrator complex subunit 6 homolog [Pyrus x bretschneideri]
EVM0007860.1	0.755	0.700804	0.948318	2.66207	1.48629	Cluster1	PREDICTED: uncharacterized protein LOC103443739 [Malus domestica]
EVM0028377.1	0.286087	0.238534	0.281721	0.882588	0.592846	Cluster1	PREDICTED: protein PHYTOCHROME KINASE SUBSTRATE 2 [Pyrus x bretschneideri]
EVM0005569.1	1.01686	0.539556	0.80374	3.62149	1.09351	Cluster1	PREDICTED: classical arabinogalactan protein 26-like [Malus domestica]
EVM0030149.1	0.421788	0.236314	0.261491	1.29264	0.533617	Cluster1	PREDICTED: fe(2+) transport protein 1-like [Pyrus x bretschneideri]
EVM0016816.1	0.409135	0.576697	0.157623	1.39471	0.342113	Cluster1	PREDICTED: transcription factor bHLH92-like [Pyrus x bretschneideri]
EVM0018426.1	21.6707	25.2728	49.674	72.4812	48.4708	Cluster1	PREDICTED: protein NRT1/ PTR FAMILY 7.3-like [Pyrus x bretschneideri]
EVM0005775.1	5.90888	9.9968	25.1575	31.5566	18.4798	Cluster1	PREDICTED: high affinity nitrate transporter 2.7-like isoform X1 [Pyrus x bretschneideri]
EVM0035951.1	43.8154	64.24	105.422	158.546	71.4414	Cluster1	PREDICTED: uncharacterized protein LOC103452014 [Malus domestica]
EVM0032294.1	45.2199	60.5627	109.762	193.998	119.027	Cluster1	PREDICTED: chlorophyll a-b binding protein of LHCII type 1-like [Malus domestica]
EVM0027528.1	2.54883	2.83371	7.16731	11.0096	4.52618	Cluster1	PREDICTED: auxin response factor 2-like [Malus domestica]
EVM0017438.1	55.3082	49.0727	82.559	191.414	70.3312	Cluster1	PREDICTED: uncharacterized protein At5g02240-like [Pyrus x bretschneideri]
EVM0039821.1	27.4425	37.5736	64.7006	118.321	69.2329	Cluster1	PREDICTED: chlorophyll a-b binding protein of LHCII type 1-like [Pyrus x bretschneideri]
EVM0035967.1	5.40906	9.03985	16.3035	18.7866	12.7916	Cluster1	PREDICTED: probable E3 ubiquitin-protein ligase LUL2 [Malus domestica]
EVM0024122.1	4263.19	4362.85	10354.7	13103.9	8120.54	Cluster1	PREDICTED: putative uncharacterized protein DDB_G0292636 [Pyrus x bretschneideri]
EVM0009364.1	6.84591	7.16988	11.8767	19.1533	13.7029	Cluster1	PREDICTED: poly [ADP-ribose] polymerase 1-like [Pyrus x bretschneideri]
EVM0000806.1	1.00554	0.778378	1.7081	2.68293	1.17019	Cluster1	PREDICTED: transcription factor HBP-1b(c38)-like [Malus domestica]
EVM0017966.1	0	0.0563912	0.385022	0.484672	0.171683	Cluster1	PREDICTED: transcription factor MYB90-like isoform X1 [Malus domestica]
EVM0012832.1	0.0230373	0.0139599	0.0671863	0.151287	0.0366066	Cluster1	PREDICTED: glutamate receptor 2.5-like [Pyrus x bretschneideri]
EVM0037560.1	0.315506	0.19183	0.489491	1.47658	0.438777	Cluster1	PREDICTED: uncharacterized protein LOC103932830 [Pyrus x bretschneideri]
EVM0010839.1	0.427783	0.331949	0.571691	0.867423	0.285192	Cluster1	alcohol acyl transferase [Malus domestica]
EVM0033978.1	0.0963252	0.0654208	0.237449	0.319321	0.0808489	Cluster1	PREDICTED: zingipain-1-like [Pyrus x bretschneideri]
EVM0039218.1	23.3381	25.6515	18.5867	71.1933	46.0437	Cluster1	PREDICTED: phosphoethanolamine N-methyltransferase 1-like [Pyrus x bretschneideri]
EVM0035429.1	40.5109	58.8163	70.438	144.913	77.6213	Cluster1	PREDICTED: ras-related protein RABA1f [Pyrus x bretschneideri]
EVM0000262.1	5.61188	9.3984	10.1409	28.0534	9.35847	Cluster1	PREDICTED: uncharacterized protein SLP1 [Malus domestica]
EVM0010593.1	15.8596	26.8357	39.9118	72.8782	15.6465	Cluster1	PREDICTED: developmental protein SEPALLATA 1-like isoform X2 [Pyrus x bretschneideri]
EVM0014072.1	2.90033	11.8172	10.042	18.9359	7.38354	Cluster1	PREDICTED: uncharacterized protein LOC103938567 [Pyrus x bretschneideri]
EVM0015645.1	31.8879	38.6193	56.7072	79.6112	31.2841	Cluster1	PREDICTED: uncharacterized protein LOC103948869 [Pyrus x bretschneideri]
EVM0019778.1	4.54655	4.4528	2.69839	21.8305	7.42354	Cluster1	PREDICTED: probable pectate lyase 5 [Malus domestica]
EVM0022659.1	10.7784	14.3861	21.556	30.9101	12.3525	Cluster1	PREDICTED: uncharacterized protein LOC103948869 [Pyrus x bretschneideri]
EVM0022193.1	4.0474	5.23438	7.74263	11.9329	3.96354	Cluster1	PREDICTED: protein terminal ear1 [Malus domestica]
EVM0039073.2	2.94072	6.28053	5.97956	11.1533	5.63685	Cluster1	PREDICTED: mitochondrial dicarboxylate/tricarboxylate transporter DTC-like [Pyrus x bretschneideri]
EVM0005522.1	0.597051	1.31572	2.05454	4.00091	2.40704	Cluster1	PREDICTED: uncharacterized protein LOC103947827 isoform X2 [Pyrus x bretschneideri]
EVM0017979.1	3.11881	7.33022	7.34398	13.2625	5.99274	Cluster1	PREDICTED: copper transporter 6-like [Malus domestica]
EVM0038751.1	2.85569	4.78648	7.48028	10.7012	2.61597	Cluster1	PREDICTED: MADS-box protein CMB1-like [Pyrus x bretschneideri]
EVM0028925.1	0.211388	0.776109	0.770272	1.48117	0.941537	Cluster1	PREDICTED: probable LRR receptor-like serine/threonine-protein kinase At3g47570 [Pyrus x bretschneideri]
EVM0033669.1	1.26718	1.32812	1.722	5.77899	2.45054	Cluster1	PREDICTED: dehydrin DHN2-like [Pyrus x bretschneideri]
EVM0015580.1	0.619985	1.08888	0.740282	3.27513	1.75386	Cluster1	PREDICTED: uncharacterized protein LOC103952955 [Pyrus x bretschneideri]
EVM0019507.1	0.108249	0.416701	0.462185	1.006	0.690776	Cluster1	PREDICTED: cellulose synthase-like protein E1 [Malus domestica]
EVM0011763.1	0.250037	1.08953	1.31824	2.38301	1.51212	Cluster1	PREDICTED: short-chain dehydrogenase reductase 2a-like [Malus domestica]
EVM0039861.1	0.477964	1.0148	1.18642	2.32069	0.785269	Cluster1	PREDICTED: probable vacuolar amino acid transporter YPQ1 [Pyrus x bretschneideri]
EVM0026723.1	0.794925	0.500779	0.79024	2.08195	0.447857	Cluster1	PREDICTED: uncharacterized protein LOC103442130 [Malus domestica]
EVM0024375.1	0.110702	0.333164	0.40896	0.67714	0.527221	Cluster1	hypothetical protein PRUPE_ppa002881mg [Prunus persica]
EVM0003348.1	0.224107	0.368873	0.442975	1.19664	0.359639	Cluster1	PREDICTED: adenylate isopentenyltransferase-like [Pyrus x bretschneideri]
EVM0031730.1	0.0314136	0.0475893	0	1.0946	0.110651	Cluster1	PREDICTED: LOW QUALITY PROTEIN: zinc transporter 8-like [Malus domestica]
EVM0010225.1	0.104416	0.215845	0.306482	0.5313	0.256276	Cluster1	PREDICTED: anthocyanin 3&apos;-O-beta-glucosyltransferase-like [Malus domestica]
EVM0031954.1	0.187108	0.921966	0.226548	2.98907	0.619842	Cluster1	hypothetical protein EUGRSUZ_I00294 [Eucalyptus grandis]
EVM0019372.1	0	0.0308935	0.125134	0.197014	0.0211034	Cluster1	PREDICTED: aluminum-activated malate transporter 12-like [Malus domestica]
EVM0033453.1	0.121173	0.448383	0.531648	1.00896	0.334717	Cluster1	PREDICTED: uncharacterized protein LOC103936846 [Pyrus x bretschneideri]
EVM0034078.1	0.0489426	0.109569	0.232893	0.335865	0.0974709	Cluster1	hypothetical protein PRUPE_ppa004107mg [Prunus persica]
EVM0006991.1	0.670606	1.06658	2.35532	4.11625	0.364442	Cluster1	PREDICTED: floral homeotic protein AGAMOUS-like isoform X1 [Pyrus x bretschneideri]
EVM0019132.1	19.0935	13.7162	26.0185	55.8232	31.9772	Cluster1	PREDICTED: ABC transporter G family member 15-like [Pyrus x bretschneideri]
EVM0033413.1	22.9041	21.8116	32.5221	58.694	43.3796	Cluster1	PREDICTED: cytochrome P450 71A25-like [Pyrus x bretschneideri]
EVM0014889.1	14.3689	11.6111	12.5511	37.5788	24.3416	Cluster1	PREDICTED: crt homolog 1 [Prunus mume]
EVM0034302.1	0.101675	0	0.0708133	0.5045	0.252401	Cluster1	PREDICTED: 1-Cys peroxiredoxin [Pyrus x bretschneideri]
EVM0005999.1	0.00396873	0	0.0180893	0.0589229	0.0273539	Cluster1	PREDICTED: pleiotropic drug resistance protein 3-like [Prunus mume]
EVM0028986.1	0	0	0.0691329	0.285288	0.132131	Cluster1	PREDICTED: extensin-like [Pyrus x bretschneideri]
EVM0037565.1	0.771532	0.494394	1.01335	1.81374	1.00596	Cluster1	PREDICTED: uncharacterized protein LOC103961794 isoform X1 [Pyrus x bretschneideri]
EVM0001694.1	66.4418	36.7019	68.1858	124.216	54.1998	Cluster1	PREDICTED: probable polygalacturonase non-catalytic subunit JP650 [Malus domestica]
EVM0004823.1	12.9829	16.5289	30.6821	37.8638	20.5999	Cluster1	PREDICTED: remorin-like [Malus domestica]
EVM0018794.1	82.9508	62.952	103.288	152.636	67.8036	Cluster1	PREDICTED: extensin [Malus domestica]
EVM0008996.1	20.7516	18.9833	35.3633	41.5493	31.9341	Cluster1	PREDICTED: cingulin-like [Pyrus x bretschneideri]
EVM0029942.1	0.33181	0.31144	0.858598	1.06874	0.596254	Cluster1	PREDICTED: uncharacterized protein LOC103958243 [Pyrus x bretschneideri]
EVM0028340.1	2.37806	2.38131	4.04004	5.14086	2.92723	Cluster1	PREDICTED: uncharacterized protein LOC103949557 [Pyrus x bretschneideri]
EVM0024295.1	0.577105	0.411737	0.823078	1.42867	0.685191	Cluster1	PREDICTED: WAT1-related protein At5g64700-like [Malus domestica]
EVM0026747.1	0.390092	0.230629	0.47226	0.825865	0.319925	Cluster1	PREDICTED: 11-beta-hydroxysteroid dehydrogenase-like 4A [Pyrus x bretschneideri]
EVM0032998.1	0.51304	0.273641	0.488651	0.951888	0.384349	Cluster1	PREDICTED: putative 4-hydroxy-4-methyl-2-oxoglutarate aldolase 3 [Pyrus x bretschneideri]
EVM0011917.1	50.411	86.4342	55.4482	229.265	65.4861	Cluster1	PREDICTED: cation transport regulator-like protein 2 [Pyrus x bretschneideri]
EVM0030103.1	69.5424	252.12	196.765	421.975	262.397	Cluster1	PREDICTED: dehydrin DHN3-like [Pyrus x bretschneideri]
EVM0017677.1	34.6727	52.6192	67.1443	122.342	67.966	Cluster1	PREDICTED: glucan endo-1,3-beta-glucosidase 8 [Pyrus x bretschneideri]
EVM0042534.1	54.261	97.5035	119.94	184.706	136.611	Cluster1	PREDICTED: transcription factor bHLH96-like [Malus domestica]
EVM0023197.1	26.5754	26.5762	28.2555	99.7536	49.3266	Cluster1	PREDICTED: uncharacterized protein LOC103947448 isoform X1 [Pyrus x bretschneideri]
EVM0017798.1	20.8946	31.2009	47.8823	70.841	45.6886	Cluster1	PREDICTED: calmodulin-binding transcription activator 4 isoform X2 [Pyrus x bretschneideri]
EVM0000216.2	14.1936	20.6127	32.765	57.5011	40.1114	Cluster1	PREDICTED: uncharacterized protein LOC103961074 [Pyrus x bretschneideri]
EVM0035342.1	9.66607	24.0747	10.8461	36.8553	17.862	Cluster1	PREDICTED: proline transporter 1-like [Pyrus x bretschneideri]
EVM0020297.1	68.2798	157.773	199.019	237.347	161.142	Cluster1	PREDICTED: chlorophyll a-b binding protein 151, chloroplastic-like [Pyrus x bretschneideri]
EVM0041088.1	17.3991	22.8731	31.7643	52.1266	36.8571	Cluster1	PREDICTED: inositol-3-phosphate synthase-like [Pyrus x bretschneideri]
EVM0032698.1	12.4064	31.3472	29.3896	41.2132	26.2439	Cluster1	PREDICTED: hexokinase-3-like [Pyrus x bretschneideri]
EVM0027063.1	15.8071	37.6893	31.7572	54.0658	37.2207	Cluster1	PREDICTED: aspartic proteinase nepenthesin-1 [Pyrus x bretschneideri]
EVM0013342.1	47.5063	50.7798	36.5997	156.316	52.7263	Cluster1	PREDICTED: cation transport regulator-like protein 2 [Pyrus x bretschneideri]
EVM0013974.1	12.8826	16.3842	23.5599	39.0644	20.7414	Cluster1	PREDICTED: probable aminotransferase TAT2 [Pyrus x bretschneideri]
EVM0009626.1	445.979	435.548	685.232	1033.28	532.556	Cluster1	PREDICTED: hornerin [Malus domestica]
EVM0021661.1	10.9824	14.1308	11.6979	34.5433	24.1851	Cluster1	PREDICTED: AP2-like ethylene-responsive transcription factor ANT [Malus domestica]
EVM0036004.1	22.4458	15.7396	15.5342	50.151	24.6091	Cluster1	PREDICTED: MLO-like protein 8 [Pyrus x bretschneideri]
EVM0027038.1	50.1835	63.3187	83.093	153.368	107.128	Cluster1	PREDICTED: fructokinase-1-like [Malus domestica]
EVM0042318.2	4.71951	13.8097	13.003	19.8411	14.6129	Cluster1	PREDICTED: palmitoyl-monogalactosyldiacylglycerol delta-7 desaturase, chloroplastic-like [Pyrus x bretschneideri]
EVM0041261.1	15.2061	11.9855	8.7566	43.0217	13.6847	Cluster1	PREDICTED: L-ascorbate oxidase homolog [Pyrus x bretschneideri]
EVM0029517.1	15.7984	20.3999	15.9409	40.4393	21.6931	Cluster1	PREDICTED: F-box protein At2g02240-like [Pyrus x bretschneideri]
EVM0036716.1	6.39562	5.97673	3.38796	20.4512	6.67129	Cluster1	PREDICTED: L-ascorbate oxidase homolog [Pyrus x bretschneideri]
EVM0039381.1	16.3981	19.9989	27.1792	39.1343	19.6093	Cluster1	hypothetical protein PRUPE_ppa001950mg [Prunus persica]
EVM0038145.1	6.8395	10.0145	12.68	20.3225	9.40591	Cluster1	PREDICTED: CBS domain-containing protein CBSX5-like [Pyrus x bretschneideri]
EVM0040419.1	13.8951	11.2551	10.8518	41.5906	19.3279	Cluster1	PREDICTED: choline/ethanolaminephosphotransferase 1-like [Malus domestica]
EVM0000109.1	35.8599	32.6885	31.8801	81.6136	37.396	Cluster1	PREDICTED: acyl-coenzyme A thioesterase 13-like [Pyrus x bretschneideri]
EVM0012563.1	10.1887	10.4174	8.77706	22.8325	8.91258	Cluster1	PREDICTED: protein TRANSPARENT TESTA 12-like [Malus domestica]
EVM0016795.1	6.53906	5.40201	5.27636	12.3045	5.08202	Cluster1	PREDICTED: mechanosensitive ion channel protein 6-like [Pyrus x bretschneideri]
EVM0002777.1	1.24098	1.35964	1.15062	6.15887	2.06166	Cluster1	PREDICTED: neurofilament medium polypeptide-like [Pyrus x bretschneideri]
EVM0017175.1	3.77855	5.32567	3.20453	10.4623	5.14347	Cluster1	PREDICTED: E3 ubiquitin-protein ligase BRE1-like isoform X3 [Pyrus x bretschneideri]
EVM0031936.1	8.35145	9.55858	14.3601	20.1837	16.2805	Cluster1	PREDICTED: ent-kaurene oxidase, chloroplastic-like isoform X3 [Pyrus x bretschneideri]
EVM0003615.1	0.98778	1.32962	1.24023	3.03092	2.16359	Cluster1	PREDICTED: protein MITOFERRINLIKE 1, chloroplastic-like [Malus domestica]
EVM0021701.1	2.4521	2.50139	1.74954	5.9285	2.90449	Cluster1	PREDICTED: transcription factor bHLH155-like [Pyrus x bretschneideri]
EVM0027694.1	8.27559	8.86037	13.6329	17.6118	8.95843	Cluster1	PREDICTED: ADP-ribosylation factor 2-like isoform X2 [Pyrus x bretschneideri]
EVM0004677.1	4.74547	8.43327	10.2376	14.3129	5.85176	Cluster1	MADS domain class transcription factor [Malus domestica]
EVM0021494.1	2.15008	3.28164	3.49641	6.78162	4.85216	Cluster1	PREDICTED: acyl-protein thioesterase 2 [Pyrus x bretschneideri]
EVM0020387.1	1.37099	0.774008	1.23432	3.38062	0.922381	Cluster1	PREDICTED: subtilisin-like protease [Pyrus x bretschneideri]
EVM0015241.1	0.929499	1.70794	1.87721	2.88186	0.956991	Cluster1	PREDICTED: zinc finger protein MAGPIE [Pyrus x bretschneideri]
EVM0039706.1	3.82422	3.92163	3.54986	11.7735	7.70572	Cluster1	PREDICTED: calmodulin-like protein 11 [Pyrus x bretschneideri]
EVM0018107.1	5.46417	7.52528	9.64233	13.2868	5.34993	Cluster1	PREDICTED: uncharacterized protein LOC103964554 [Pyrus x bretschneideri]
EVM0030759.1	1.83102	2.37797	3.10179	6.08974	4.33555	Cluster1	PREDICTED: uncharacterized protein LOC103942308 [Pyrus x bretschneideri]
EVM0026992.1	2.01977	1.92477	2.05583	5.06531	2.29653	Cluster1	PREDICTED: uncharacterized protein LOC103431408 [Malus domestica]
EVM0008465.1	2.2441	3.89557	4.52308	6.89087	2.01069	Cluster1	PREDICTED: MADS-box protein CMB1-like [Pyrus x bretschneideri]
EVM0042194.1	8.75176	9.05512	5.11366	18.6071	7.73575	Cluster1	PREDICTED: cyclin-U4-1-like [Pyrus x bretschneideri]
EVM0021579.1	1.13655	1.44195	1.39333	3.39126	1.60297	Cluster1	PREDICTED: proline-rich receptor-like protein kinase PERK1 [Pyrus x bretschneideri]
EVM0022808.1	0.0489133	0.0672217	0.045469	3.15041	0.081427	Cluster1	PREDICTED: zinc transporter 8-like, partial [Malus domestica]
EVM0041081.1	0.335138	0.680088	0.682218	1.08507	0.510537	Cluster1	PREDICTED: uncharacterized protein LOC103432100 [Malus domestica]
EVM0038170.1	0.272452	0.340823	0.300958	0.871904	0.575284	Cluster1	PREDICTED: LRR receptor-like serine/threonine-protein kinase EFR-like [Fragaria vesca subsp. vesca]
EVM0041222.1	0.417825	0.860782	0.839444	1.10841	0.787788	Cluster1	PREDICTED: phosphate transporter PHO1 homolog 9-like [Malus domestica]
EVM0038542.1	0.282179	0.653607	0.782125	1.12848	0.848326	Cluster1	PREDICTED: transcription factor DIVARICATA-like [Pyrus x bretschneideri]
EVM0019963.1	5.25364	3.34214	3.20693	9.78579	4.00008	Cluster1	PREDICTED: uncharacterized protein LOC103953766 [Pyrus x bretschneideri]
EVM0018003.1	0.589566	0.851184	0.689606	2.30989	0.860458	Cluster1	auxin-responsive protein IAA29-like [Malus domestica]
EVM0007490.1	0.0944823	0.309815	0.0884295	1.70472	0.287157	Cluster1	PREDICTED: LOB domain-containing protein 1-like [Pyrus x bretschneideri]
EVM0025935.1	1.3189	1.52719	2.0333	2.84272	1.42036	Cluster1	PREDICTED: probable acyl-activating enzyme 5, peroxisomal [Pyrus x bretschneideri]
EVM0024041.1	0.883074	1.5219	1.08584	3.27376	1.11456	Cluster1	PREDICTED: anamorsin homolog [Pyrus x bretschneideri]
EVM0026954.1	0.890701	0.844914	0.619277	2.28423	0.753622	Cluster1	PREDICTED: LOW QUALITY PROTEIN: 2-alkenal reductase (NADP(+)-dependent)-like [Pyrus x bretschneideri]
EVM0025757.1	0.0535154	0.0309484	0.0583207	0.770917	0.0962734	Cluster1	PREDICTED: cytochrome P450 CYP72A219-like [Pyrus x bretschneideri]
EVM0016599.1	1.85114	1.26857	1.18756	3.96857	2.00981	Cluster1	PREDICTED: endonuclease 2-like [Pyrus x bretschneideri]
EVM0041379.1	0	0.180123	0.108068	2.38539	0	Cluster1	PREDICTED: transcription factor PRE3-like [Malus domestica]
EVM0033493.1	0.200919	0.303572	0.328417	0.704343	0.235217	Cluster1	PREDICTED: cysteine-rich receptor-like protein kinase 2 isoform X1 [Malus domestica]
EVM0020074.1	1.33713	1.16985	0.634149	3.74752	2.15095	Cluster1	PREDICTED: uncharacterized protein LOC103928469 [Pyrus x bretschneideri]
EVM0021778.1	0.546165	1.1615	1.36098	1.99511	1.20509	Cluster1	PREDICTED: transcriptional repressor rco-1-like [Pyrus x bretschneideri]
EVM0037083.1	0.105824	0.207247	0.107343	0.357916	0.201816	Cluster1	PREDICTED: uncharacterized protein LOC103961712 [Pyrus x bretschneideri]
EVM0042245.1	1.43694	2.12292	1.45536	5.38355	2.26628	Cluster1	PREDICTED: probable lactoylglutathione lyase, chloroplast isoform X1 [Pyrus x bretschneideri]
EVM0031425.1	0.125351	0.188116	0.180913	0.406798	0.101115	Cluster1	PREDICTED: probable LRR receptor-like serine/threonine-protein kinase At3g47570 [Pyrus x bretschneideri]
EVM0006101.1	0.0475655	0.109738	0.206735	0.605458	0.111922	Cluster1	PREDICTED: AP2/ERF and B3 domain-containing transcription factor At1g50680-like [Pyrus x bretschneideri]
EVM0040100.1	0.0609622	0.0859787	0.168518	0.396026	0.0957077	Cluster1	PREDICTED: cysteine-rich receptor-like protein kinase 3 [Malus domestica]
EVM0005043.1	0.0688311	0.0337428	0.0629524	1.43433	0.171991	Cluster1	PREDICTED: calmodulin-like protein 8 isoform X1 [Prunus mume]
EVM0008480.1	0.133542	0.37919	0.16276	0.88603	0.31021	Cluster1	PREDICTED: transcription factor HEC2-like [Pyrus x bretschneideri]
EVM0016026.1	0	0	0.0157354	0.396488	0.0501816	Cluster1	PREDICTED: peroxidase N-like [Pyrus x bretschneideri]
EVM0028566.1	0.0114021	0.0555272	0	0.372119	0.0112064	Cluster1	PREDICTED: 1-aminocyclopropane-1-carboxylate synthase 1-like [Pyrus x bretschneideri]
EVM0025937.1	0.0761416	0.0554196	0.157158	0.772696	0.0945555	Cluster1	CBF/DREB 3 [Malus domestica]
EVM0019727.1	0	0.0410771	0.114528	0.222965	0.137345	Cluster1	PREDICTED: syntaxin-71-like isoform X1 [Pyrus x bretschneideri]
EVM0036239.1	0.271967	0.958965	1.37827	2.36999	1.35952	Cluster1	PREDICTED: uncharacterized protein LOC103402337 [Malus domestica]
EVM0037558.1	0.0282081	0.141245	0.392736	0.779248	0.312181	Cluster1	PREDICTED: uncharacterized protein LOC103965862 [Pyrus x bretschneideri]
EVM0004980.1	0.632034	1.05791	1.50364	2.50839	0.848722	Cluster1	ATP synthase subunit H protein [Hevea brasiliensis]
EVM0006786.1	0.0458563	0.0899598	0.0708078	0.522859	0.215026	Cluster1	PREDICTED: putative serine/threonine-protein kinase isoform X1 [Pyrus x bretschneideri]
EVM0019879.1	0.0562217	0.138146	0.0785493	0.531525	0.141286	Cluster1	PREDICTED: nicotianamine synthase [Pyrus x bretschneideri]
EVM0027188.1	0.648884	0.806464	1.03344	2.75214	1.603	Cluster1	ATP synthase F0 subunit 9 (mitochondrion) [Malus domestica]
EVM0008496.1	0.703474	0.791211	0.491987	5.57516	1.13191	Cluster1	PREDICTED: uncharacterized protein LOC103951981 [Pyrus x bretschneideri]
EVM0015974.1	0.273433	0.609703	0.727426	1.204	0.910518	Cluster1	PREDICTED: uncharacterized protein LOC103936692 [Pyrus x bretschneideri]
EVM0032652.1	0.164476	0.390544	0.236296	0.888746	0.376954	Cluster1	PREDICTED: uncharacterized protein LOC103964515 [Pyrus x bretschneideri]
EVM0032566.1	0.0304876	0.105604	0.179017	0.438554	0.18033	Cluster1	PREDICTED: adenylate isopentenyltransferase-like [Pyrus x bretschneideri]
EVM0010147.1	0.0281805	0.171982	0.28869	0.41807	0.171623	Cluster1	PREDICTED: annexin D4-like [Pyrus x bretschneideri]
EVM0017450.1	0.279543	0.557893	0.83262	1.14637	0.778425	Cluster1	PREDICTED: uncharacterized protein LOC103442060 [Malus domestica]
EVM0005750.1	0.139531	0.179055	0.270746	0.596105	0.0700826	Cluster1	PREDICTED: transcription factor SPEECHLESS-like [Pyrus x bretschneideri]
EVM0006268.1	1.1291	0.634749	0.572775	3.89968	0.942083	Cluster1	PREDICTED: peamaclein [Malus domestica]
EVM0001828.1	0.488931	0.702744	1.06556	1.5027	1.09951	Cluster1	None
EVM0018441.1	0.0710232	0.568251	0.262944	0.975416	0.31992	Cluster1	PREDICTED: uncharacterized protein LOC103958468 [Pyrus x bretschneideri]
EVM0018574.1	0	0.0406661	0.097123	0.318261	0.188195	Cluster1	PREDICTED: dehydration-responsive element-binding protein 2D [Malus domestica]
EVM0031087.1	0.0911073	0.0451763	0.214198	1.43332	0.139439	Cluster1	PREDICTED: non-specific lipid-transfer protein 1-like [Malus domestica]
EVM0014568.1	0.00903815	0.0183265	0.0166518	0.19137	0.082345	Cluster1	PREDICTED: probable leucine-rich repeat receptor-like protein kinase At1g68400 [Malus domestica]
EVM0015820.1	0.0683065	0.073817	0.0226548	0.436252	0.0994105	Cluster1	PREDICTED: uncharacterized protein LOC103400946 [Malus domestica]
EVM0033425.1	0.0532244	0.0534046	0.065108	0.508131	0.107869	Cluster1	PREDICTED: glucan endo-1,3-beta-glucosidase-like [Pyrus x bretschneideri]
EVM0018588.1	0.224368	0.379575	0.493696	0.710093	0.242625	Cluster1	PREDICTED: B3 domain-containing transcription factor VRN1-like [Pyrus x bretschneideri]
EVM0026365.1	0.0347488	0.0470212	0.0638784	0.263036	0.0694901	Cluster1	PREDICTED: endoglucanase 9-like [Prunus mume]
EVM0027956.1	0.78999	0.411569	0.767314	2.08253	0.580876	Cluster1	PREDICTED: auxin-induced protein 15A-like [Pyrus x bretschneideri]
EVM0002621.1	0.37417	0.261369	0.34165	1.06104	0.201957	Cluster1	PREDICTED: tether containing UBX domain for GLUT4-like [Pyrus x bretschneideri]
EVM0041328.1	0.175525	0.215749	0.121616	0.832827	0.132793	Cluster1	PREDICTED: uncharacterized protein LOC103965471 [Pyrus x bretschneideri]
EVM0040853.1	1.48166	1.27298	1.21336	3.12742	1.1652	Cluster1	PREDICTED: 3-hydroxyisobutyryl-CoA hydrolase-like protein 3, mitochondrial isoform X2 [Pyrus x bretschneideri]
EVM0008123.1	1.09561	0.857714	1.25898	2.59863	1.96048	Cluster1	PREDICTED: zinc finger HIT domain-containing protein 3 isoform X1 [Pyrus x bretschneideri]
EVM0020217.1	0.0215857	0	0.0383599	0.301841	0.106346	Cluster1	PREDICTED: bidirectional sugar transporter SWEET4-like [Pyrus x bretschneideri]
EVM0031197.1	0.168055	0.0858063	0.318795	0.7876	0.451936	Cluster1	PREDICTED: uncharacterized protein LOC103963517 isoform X3 [Pyrus x bretschneideri]
EVM0027215.1	0.226534	0.180326	0.374736	0.819038	0.474454	Cluster1	PREDICTED: uncharacterized protein LOC103932237 [Pyrus x bretschneideri]
EVM0013806.1	0.0146895	0	0.0669538	0.109849	0.072449	Cluster1	PREDICTED: IAA-amino acid hydrolase ILR1-like 4 [Malus domestica]
EVM0010299.1	102.445	77.0882	136.223	199.392	129.824	Cluster1	PREDICTED: peptidyl-prolyl cis-trans isomerase FKBP20-1 [Pyrus x bretschneideri]
EVM0012264.1	47.9933	38.8752	70.6296	88.4039	47.9026	Cluster1	remorin [Pyrus x bretschneideri]
EVM0039430.1	31.5173	27.3259	44.9179	71.5456	53.2967	Cluster1	PREDICTED: uncharacterized protein LOC103940822 [Pyrus x bretschneideri]
EVM0013939.1	1.71273	1.12261	1.891	2.74241	1.36108	Cluster1	PREDICTED: uncharacterized protein LOC103961794 isoform X1 [Pyrus x bretschneideri]
EVM0023995.1	0.781688	0.4753	1.04702	1.88527	1.0236	Cluster1	PREDICTED: uncharacterized protein LOC103950625 [Pyrus x bretschneideri]
EVM0024717.1	46.3195	85.9198	81.6389	150.945	93.3801	Cluster1	PREDICTED: transcription factor ICE1 [Malus domestica]
EVM0021937.1	31.2995	40.5759	64.8702	93.3187	52.914	Cluster1	PREDICTED: L-gulonolactone oxidase-like [Pyrus x bretschneideri]
EVM0000458.1	32.6336	55.8144	57.7485	77.4983	64.9841	Cluster1	PREDICTED: phosphatidylserine synthase 2-like isoform X1 [Malus domestica]
EVM0042009.1	29.7066	31.2532	47.0314	74.3768	51.1424	Cluster1	PREDICTED: uncharacterized protein LOC103948791 [Pyrus x bretschneideri]
EVM0037311.1	28.1046	35.7614	47.1728	66.2295	52.379	Cluster1	PREDICTED: beta-amylase 1, chloroplastic-like [Pyrus x bretschneideri]
EVM0040896.1	15.9793	21.9436	17.5588	48.2541	29.268	Cluster1	PREDICTED: uncharacterized protein LOC103952390 isoform X1 [Pyrus x bretschneideri]
EVM0020052.1	21.6482	26.251	40.0629	53.5063	38.6279	Cluster1	PREDICTED: CSC1-like protein HYP1 [Pyrus x bretschneideri]
EVM0016471.1	12.2776	15.0003	23.2712	31.176	23.0065	Cluster1	PREDICTED: CSC1-like protein HYP1 [Pyrus x bretschneideri]
EVM0006234.1	6.64654	8.61901	9.74907	20.3769	9.25376	Cluster1	PREDICTED: cysteine-rich receptor-like protein kinase 2 [Malus domestica]
EVM0036516.1	23.7775	28.7794	40.5055	58.7655	38.3981	Cluster1	PREDICTED: cucumber peeling cupredoxin-like [Pyrus x bretschneideri]
EVM0033568.1	4.62494	5.94792	4.29885	14.3194	8.50335	Cluster1	PREDICTED: phosphatidylinositol/phosphatidylcholine transfer protein SFH13-like isoform X1 [Malus domestica]
EVM0039064.1	6.68051	6.5242	6.46623	19.2794	12.1073	Cluster1	PREDICTED: synaptotagmin-2-like [Malus domestica]
EVM0020769.1	104.741	83.5749	94.2529	197.412	66.6958	Cluster1	PREDICTED: miraculin-like [Pyrus x bretschneideri]
EVM0005704.1	47.9922	62.416	39.8094	92.4362	48.2874	Cluster1	PREDICTED: uncharacterized protein LOC103957923 isoform X2 [Pyrus x bretschneideri]
EVM0034639.1	15.4406	13.6609	12.6547	34.0544	20.7836	Cluster1	PREDICTED: choline/ethanolaminephosphotransferase 1-like [Pyrus x bretschneideri]
EVM0027930.1	4.23159	3.7139	2.38487	9.51019	5.64042	Cluster1	PREDICTED: LOW QUALITY PROTEIN: uncharacterized protein LOC103453887 [Malus domestica]
EVM0019427.1	3.97311	6.28917	3.07713	10.335	4.76281	Cluster1	PREDICTED: cellulose synthase A catalytic subunit 2 [UDP-forming]-like isoform X2 [Pyrus x bretschneideri]
EVM0023886.1	10.827	13.7127	16.7871	22.9109	11.4397	Cluster1	PREDICTED: probable S-adenosylmethionine-dependent methyltransferase At5g38100 [Pyrus x bretschneideri]
EVM0034877.1	9.72892	7.10346	9.29463	17.4746	8.53642	Cluster1	PREDICTED: L-type lectin-domain containing receptor kinase VIII.1-like isoform X1 [Pyrus x bretschneideri]
EVM0021687.1	3.8036	3.24251	3.6309	8.48564	5.28555	Cluster1	PREDICTED: uncharacterized protein At1g04910-like [Pyrus x bretschneideri]
EVM0038206.1	10.1682	8.36377	13.0634	22.1545	11.7988	Cluster1	PREDICTED: uncharacterized protein LOC103956576 [Pyrus x bretschneideri]
EVM0000451.1	11.6714	12.413	6.93792	26.1361	14.5466	Cluster1	PREDICTED: two-component response regulator ARR5-like [Malus domestica]
EVM0021653.1	5.98987	5.51289	7.02352	14.1095	6.23177	Cluster1	PREDICTED: uncharacterized protein At5g02240-like [Malus domestica]
EVM0021099.1	10.0403	12.0802	7.46559	20.7477	10.9658	Cluster1	PREDICTED: uncharacterized protein LOC103944308 [Pyrus x bretschneideri]
EVM0019423.1	1.5703	2.31506	2.29603	4.85754	3.2538	Cluster1	PREDICTED: probable serine/threonine-protein kinase At5g41260 [Pyrus x bretschneideri]
EVM0024836.1	3.82625	4.37185	4.98026	10.9827	5.63004	Cluster1	PREDICTED: uncharacterized protein At5g64816-like [Pyrus x bretschneideri]
EVM0004676.1	8.18591	6.62248	7.14653	17.9579	12.6971	Cluster1	PREDICTED: glucose-1-phosphate adenylyltransferase large subunit, chloroplastic/amyloplastic [Pyrus x bretschneideri]
EVM0027655.1	2.41807	2.38825	3.11599	5.45009	2.3201	Cluster1	PREDICTED: uncharacterized protein LOC103953661 [Pyrus x bretschneideri]
EVM0029857.1	1.64603	2.47866	2.68626	4.98876	3.08602	Cluster1	PREDICTED: LOW QUALITY PROTEIN: uncharacterized protein LOC103944025 [Pyrus x bretschneideri]
EVM0024415.1	2.91735	5.85554	5.52523	7.96185	5.38293	Cluster1	PREDICTED: zinc finger protein JAGGED-like [Pyrus x bretschneideri]
EVM0024513.1	2.24002	3.95357	5.07084	6.23403	3.30932	Cluster1	PREDICTED: transport and Golgi organization protein 2 homolog [Pyrus x bretschneideri]
EVM0028969.1	17.1968	12.101	15.1782	30.5119	15.715	Cluster1	PREDICTED: umecyanin-like [Pyrus x bretschneideri]
EVM0008714.1	4.33976	3.98796	5.48758	8.23894	3.38192	Cluster1	PREDICTED: zinc transporter 4, chloroplastic-like isoform X1 [Pyrus x bretschneideri]
EVM0030288.1	1.12494	1.09274	1.24558	3.11647	2.05706	Cluster1	PREDICTED: receptor-like serine/threonine-protein kinase At1g78530 [Pyrus x bretschneideri]
EVM0016758.1	34.6038	51.3211	68.5752	87.4393	70.1563	Cluster1	ribosomal protein S14 [Prunus persica]
EVM0038759.1	4.94695	4.88578	7.80714	10.0716	7.58193	Cluster1	PREDICTED: probable plastid-lipid-associated protein 4, chloroplastic [Malus domestica]
EVM0002728.1	1.37794	1.66965	1.95396	4.11751	2.78424	Cluster1	PREDICTED: glutathione S-transferase F13 [Pyrus x bretschneideri]
EVM0038791.1	4.92601	5.322	3.58014	10.075	6.72282	Cluster1	PREDICTED: probable VAMP-like protein At1g33475 [Malus domestica]
EVM0019466.1	3.63958	2.63501	2.70848	7.26638	4.50723	Cluster1	PREDICTED: uncharacterized protein LOC103942305 isoform X3 [Pyrus x bretschneideri]
EVM0033732.1	1.51743	1.76915	2.33982	4.47545	2.63648	Cluster1	unknown [Populus trichocarpa]
EVM0026255.1	2.32763	2.59526	2.58879	5.25985	2.28584	Cluster1	PREDICTED: uncharacterized protein LOC103455788 [Malus domestica]
EVM0020383.1	0.367162	0.408293	0.555175	1.04938	0.723814	Cluster1	PREDICTED: protein TOO MANY MOUTHS [Malus domestica]
EVM0027895.1	0.220938	0.489557	0.320626	0.79575	0.444944	Cluster1	PREDICTED: chaperone protein dnaJ 10-like [Pyrus x bretschneideri]
EVM0039758.1	0.498668	0.572324	0.746472	1.47548	0.76153	Cluster1	PREDICTED: uncharacterized protein At2g39920 [Pyrus x bretschneideri]
EVM0032379.1	0.411843	0.410253	0.478652	0.958687	0.508433	Cluster1	B3 domain-containing protein At2g36080-like [Malus domestica]
EVM0041909.1	0	0.0500524	0.0115787	0.194261	0.115592	Cluster1	PREDICTED: aluminum-activated malate transporter 13-like [Pyrus x bretschneideri]
EVM0022769.1	0.290395	0.349017	0.232266	0.627934	0.291988	Cluster1	PREDICTED: probable galacturonosyltransferase 6 [Pyrus x bretschneideri]
EVM0017151.1	0.235932	0.195432	0.179992	1.01535	0.451591	Cluster1	PREDICTED: secretory carrier-associated membrane protein 1-like [Pyrus x bretschneideri]
EVM0021208.1	0.0398053	0.0684071	0.123693	0.316494	0.187548	Cluster1	PREDICTED: zinc finger protein CONSTANS-LIKE 6-like [Pyrus x bretschneideri]
EVM0001237.1	0.0235727	0.070076	0.108142	0.171578	0.10243	Cluster1	PREDICTED: U-box domain-containing protein 35-like [Malus domestica]
EVM0001168.1	0	0.0258136	0.0742036	0.150863	0.0927927	Cluster1	PREDICTED: uncharacterized protein LOC103957568 [Pyrus x bretschneideri]
EVM0001486.1	0.425329	0.63634	0.903818	1.35639	0.950837	Cluster1	PREDICTED: monothiol glutaredoxin-S12, chloroplastic-like [Pyrus x bretschneideri]
EVM0032848.1	0.0550639	0.0553628	0.067002	0.454102	0.167004	Cluster1	PREDICTED: bidirectional sugar transporter N3 [Pyrus x bretschneideri]
EVM0001107.1	0	0.0107987	0.0726724	0.106432	0.0451701	Cluster1	PREDICTED: alcohol-forming fatty acyl-CoA reductase-like [Pyrus x bretschneideri]
EVM0017810.1	0.890893	1.20389	0.902856	2.31175	0.92288	Cluster1	PREDICTED: alkaline/neutral invertase CINV2 [Malus domestica]
EVM0021161.1	0.0174481	0.0772875	0.0320395	0.165638	0.0348432	Cluster1	PREDICTED: exocyst complex component EXO70B1-like [Pyrus x bretschneideri]
EVM0028857.1	0	0.0387683	0.106918	0.414557	0.2767	Cluster1	PREDICTED: glutaredoxin-C9-like [Malus domestica]
EVM0042387.1	1.43081	1.29175	1.01517	2.67789	1.55545	Cluster1	PREDICTED: uncharacterized protein LOC103967407 [Pyrus x bretschneideri]
EVM0015111.1	0	0.0392036	0.0741038	0.126705	0	Cluster1	PREDICTED: agamous-like MADS-box protein AGL15 [Pyrus x bretschneideri]
EVM0038785.1	0.386151	0.313578	0.552959	0.999129	0.281804	Cluster1	PREDICTED: growth-regulating factor 4-like [Pyrus x bretschneideri]
EVM0038361.1	0.448658	0.395629	0.365728	1.03861	0.624676	Cluster1	PREDICTED: vesicle transport v-SNARE 13-like isoform X3 [Pyrus x bretschneideri]
EVM0025257.1	0.112384	0.112897	0.103762	0.281517	0.104543	Cluster1	PREDICTED: cysteine-rich receptor-like protein kinase 15 [Pyrus x bretschneideri]
EVM0010191.1	0.0294212	0.00721152	0.0134542	0.146696	0.0443442	Cluster1	PREDICTED: CSC1-like protein At4g02900 [Pyrus x bretschneideri]
EVM0025095.1	0.0440585	0.0552347	0.0755658	0.143637	0.0126873	Cluster1	PREDICTED: potassium channel AKT1-like isoform X1 [Malus domestica]
EVM0034961.1	0.0227055	0.0231727	0	0.22268	0.0227647	Cluster1	PREDICTED: uncharacterized protein LOC103956068 [Pyrus x bretschneideri]
EVM0016684.1	0.0856047	0.0743953	0.133254	0.299398	0.0286965	Cluster1	peroxidase 1 [Pyrus communis]
EVM0010758.1	1.59401	1.43183	1.14079	3.09563	2.03574	Cluster1	hypothetical protein PRUPE_ppa018233mg, partial [Prunus persica]
EVM0020488.1	0.135557	0.0325943	0.189856	0.510708	0.272278	Cluster1	PREDICTED: C2 domain-containing protein At1g53590-like [Pyrus x bretschneideri]
EVM0028874.1	9.50419	5.8484	10.5205	14.1022	9.34961	Cluster1	PREDICTED: uncharacterized protein YGR130C-like [Pyrus x bretschneideri]
EVM0004985.1	1.28687	1.24699	2.01038	2.18083	1.46139	Cluster1	PREDICTED: malate dehydrogenase, glyoxysomal [Pyrus x bretschneideri]
EVM0041465.1	0.391215	0.297107	0.526446	0.648719	0.493886	Cluster1	PREDICTED: MATE efflux family protein 5-like [Pyrus x bretschneideri]
EVM0005411.1	57.7978	81.9271	80.6555	143.949	74.1543	Cluster1	PREDICTED: ocs element-binding factor 1-like [Pyrus x bretschneideri]
EVM0019995.1	115.82	144.132	200.533	229.628	141.287	Cluster1	PREDICTED: putative uncharacterized protein DDB_G0282133 [Pyrus x bretschneideri]
EVM0038222.1	11.3505	20.4374	24.6838	34.4065	19.0975	Cluster1	PREDICTED: starch synthase 1, chloroplastic/amyloplastic-like [Pyrus x bretschneideri]
EVM0039697.1	83.1503	103.503	145.176	180.567	137.192	Cluster1	PREDICTED: uncharacterized protein LOC103947585 [Pyrus x bretschneideri]
EVM0018521.1	57.4938	84.8335	73.6299	161.692	94.4585	Cluster1	PREDICTED: probable xyloglucan endotransglucosylase/hydrolase protein B [Pyrus x bretschneideri]
EVM0034324.1	23.2238	31.7384	39.8479	48.5662	38.7243	Cluster1	PREDICTED: ribulose bisphosphate carboxylase/oxygenase activase, chloroplastic-like [Pyrus x bretschneideri]
EVM0001666.1	732.523	682.293	730.438	1392.08	1033.34	Cluster1	PREDICTED: uncharacterized protein LOC103930074 [Pyrus x bretschneideri]
EVM0006089.1	24.9909	26.4947	33.6333	51.7814	32.5221	Cluster1	PREDICTED: probable LRR receptor-like serine/threonine-protein kinase At2g23950 [Pyrus x bretschneideri]
EVM0034881.1	85.522	130.586	147.265	177.532	122.186	Cluster1	PREDICTED: dCTP pyrophosphatase 1-like [Pyrus x bretschneideri]
EVM0033703.1	21.9856	39.9772	35.0007	57.5535	40.7081	Cluster1	PREDICTED: GDSL esterase/lipase CPRD49-like isoform X1 [Pyrus x bretschneideri]
EVM0006684.1	34.9542	40.1966	51.5571	83.566	63.1148	Cluster1	PREDICTED: 50S ribosomal protein L6, chloroplastic-like [Malus domestica]
EVM0032778.1	29.4176	25.6694	38.3847	53.5979	29.5032	Cluster1	PREDICTED: BAHD acyltransferase At5g47980-like [Pyrus x bretschneideri]
EVM0035902.1	36.7397	34.9869	55.6123	72.4517	58.3153	Cluster1	PREDICTED: peroxiredoxin Q, chloroplastic-like [Pyrus x bretschneideri]
EVM0030329.1	24.2201	21.3604	19.9213	42.9228	31.6837	Cluster1	PREDICTED: ABC transporter G family member 15-like [Pyrus x bretschneideri]
EVM0030664.1	15.035	21.1103	24.8238	27.9078	19.367	Cluster1	PREDICTED: pheophorbide a oxygenase, chloroplastic [Pyrus x bretschneideri]
EVM0015475.1	200.61	174.505	223.079	355.566	218.717	Cluster1	PREDICTED: glycine-rich protein A3-like [Malus domestica]
EVM0011133.1	23.8655	42.6804	25.977	62.0598	41.145	Cluster1	PREDICTED: GTP-binding protein SAR1A-like [Pyrus x bretschneideri]
EVM0032963.1	27.1303	30.4659	29.1414	57.6515	36.97	Cluster1	PREDICTED: uncharacterized protein LOC103957032 [Pyrus x bretschneideri]
EVM0005636.1	9.84343	8.98962	11.6446	22.1727	15.9157	Cluster1	PREDICTED: probable polygalacturonase [Pyrus x bretschneideri]
EVM0031667.1	26.8561	38.8007	43.4952	49.0339	36.2442	Cluster1	PREDICTED: chlorophyll a-b binding protein 6, chloroplastic-like [Malus domestica]
EVM0021620.1	7.073	6.03807	8.93511	14.0162	9.02968	Cluster1	PREDICTED: uncharacterized protein LOC103927684 [Pyrus x bretschneideri]
EVM0007354.1	35.0068	63.1031	66.0474	82.4064	57.9665	Cluster1	PREDICTED: thioredoxin H1-like [Pyrus x bretschneideri]
EVM0040070.1	24.2168	36.0524	37.5812	48.2248	29.6001	Cluster1	PREDICTED: leucine-rich repeat extensin-like protein 3 [Pyrus x bretschneideri]
EVM0034458.1	44.9173	39.0892	42.6768	84.5929	61.6614	Cluster1	PREDICTED: probable galacturonosyltransferase-like 3 [Pyrus x bretschneideri]
EVM0011019.1	8.3608	7.64149	7.80927	14.8838	10.262	Cluster1	PREDICTED: probable pectinesterase/pectinesterase inhibitor 47 [Pyrus x bretschneideri]
EVM0025738.1	2.27814	1.83582	2.93833	5.91811	3.32576	Cluster1	PREDICTED: potassium channel SKOR-like isoform X2 [Pyrus x bretschneideri]
EVM0025968.1	9.52322	11.5163	15.0827	18.5789	10.832	Cluster1	PREDICTED: protein CUP-SHAPED COTYLEDON 2-like [Pyrus x bretschneideri]
EVM0012527.1	5.19017	5.0938	5.15571	10.6384	8.24344	Cluster1	PREDICTED: probable protein S-acyltransferase 4 [Pyrus x bretschneideri]
EVM0033962.1	3.09559	5.14277	3.17698	7.8924	4.25805	Cluster1	PREDICTED: dof zinc finger protein DOF5.7-like [Pyrus x bretschneideri]
EVM0016449.1	4.30681	7.35109	7.37626	11.0907	7.32454	Cluster1	PREDICTED: uncharacterized protein LOC103411669 [Malus domestica]
EVM0008039.1	6.40735	6.92506	5.94568	12.6219	5.66996	Cluster1	PREDICTED: protein RKD5 [Pyrus x bretschneideri]
EVM0033906.1	6.9936	7.74076	9.57488	12.9487	6.87629	Cluster1	PREDICTED: acetyl-coenzyme A carboxylase carboxyl transferase subunit alpha, chloroplastic-like [Prunus mume]
EVM0005808.1	6.57614	6.90028	9.17202	13.407	11.314	Cluster1	PREDICTED: protein kinase APK1A, chloroplastic-like [Pyrus x bretschneideri]
EVM0017773.1	4.11265	3.57409	3.64336	7.53828	5.61861	Cluster1	PREDICTED: probable disease resistance protein At4g27220 isoform X2 [Pyrus x bretschneideri]
EVM0015594.1	3.23618	3.44049	4.63587	6.37354	3.93988	Cluster1	PREDICTED: LOW QUALITY PROTEIN: GDSL esterase/lipase At5g45670-like [Pyrus x bretschneideri]
EVM0037910.1	2.37757	2.82117	2.12463	4.81049	2.51957	Cluster1	PREDICTED: protein UPSTREAM OF FLC-like isoform X1 [Pyrus x bretschneideri]
EVM0026157.1	16.2968	20.7492	26.0654	29.969	17.6984	Cluster1	PREDICTED: photosystem II 10 kDa polypeptide, chloroplastic-like [Pyrus x bretschneideri]
EVM0031501.1	7.85095	8.55222	7.81686	14.8052	7.25586	Cluster1	PREDICTED: nuclear localization sequence-binding protein-like [Pyrus x bretschneideri]
EVM0003304.1	1.74482	1.95089	2.39488	3.57322	2.713	Cluster1	PREDICTED: fimbrin-1-like [Pyrus x bretschneideri]
EVM0034860.1	1.61642	1.45559	2.23756	3.13288	2.30171	Cluster1	PREDICTED: probable S-adenosylmethionine-dependent methyltransferase At5g38780 [Pyrus x bretschneideri]
EVM0027482.2	0.956764	1.17975	1.44448	2.30055	1.57154	Cluster1	PREDICTED: myb-related protein Hv1 [Malus domestica]
EVM0007596.1	4.49621	4.67896	3.96084	8.65068	6.44685	Cluster1	PREDICTED: epsin-3-like [Pyrus x bretschneideri]
EVM0005526.1	0.694675	0.531508	0.71835	1.5317	1.02114	Cluster1	PREDICTED: potassium channel SKOR-like isoform X2 [Pyrus x bretschneideri]
EVM0013189.1	2.77522	3.03998	3.83011	5.91787	4.0852	Cluster1	PREDICTED: pathogenesis-related protein PRMS-like [Pyrus x bretschneideri]
EVM0033311.1	3.02304	3.95819	3.87532	5.36615	2.83864	Cluster1	PREDICTED: probable calcium-binding protein CML16 [Pyrus x bretschneideri]
EVM0040345.1	0.812201	0.688107	0.70648	1.52991	0.986883	Cluster1	PREDICTED: homeobox protein BEL1 homolog [Malus domestica]
EVM0007938.1	0.871187	0.858603	1.25401	2.13015	1.32153	Cluster1	PREDICTED: uncharacterized protein LOC103964524 [Pyrus x bretschneideri]
EVM0021088.1	0.56464	0.76473	0.870429	1.10868	0.799217	Cluster1	PREDICTED: uncharacterized protein LOC103963446 [Pyrus x bretschneideri]
EVM0037460.1	0.688251	0.909202	0.731605	1.4871	0.601507	Cluster1	PREDICTED: uncharacterized protein LOC103960180 [Pyrus x bretschneideri]
EVM0042451.1	0.86166	1.39758	1.17057	2.21081	1.08777	Cluster1	PREDICTED: DAG protein, chloroplastic-like [Pyrus x bretschneideri]
EVM0000077.1	0.766458	1.07417	0.705601	1.79178	1.22713	Cluster1	PREDICTED: NAC transcription factor 29-like [Malus domestica]
EVM0023955.1	0	0.0363672	0.0960262	0.560468	0.0347398	Cluster1	PREDICTED: em-like protein GEA1 [Pyrus x bretschneideri]
EVM0029456.1	0.632034	0.75147	1.0223	1.15993	0.830642	Cluster1	PREDICTED: aspartic proteinase Asp1-like [Pyrus x bretschneideri]
EVM0036120.1	0	0.0552155	0.155194	0.800886	0.055839	Cluster1	PREDICTED: uncharacterized protein LOC103410413 [Malus domestica]
EVM0009365.1	0	0.0578723	0.02577	0.15329	0.0288413	Cluster1	PREDICTED: exocyst complex component EXO70A1-like [Pyrus x bretschneideri]
EVM0041756.1	0	0.0772274	0.143847	0.202673	0.0588397	Cluster1	PREDICTED: MATE efflux family protein 6-like [Malus domestica]
EVM0034688.1	0.463689	0.431554	0.40107	0.861275	0.493886	Cluster1	PREDICTED: uncharacterized protein LOC103933756 [Pyrus x bretschneideri]
EVM0005465.1	0.894895	1.37188	1.39955	1.94307	1.15995	Cluster1	PREDICTED: uncharacterized protein LOC103930213 [Pyrus x bretschneideri]
EVM0007136.1	0.357089	0.334592	0.496268	1.06827	0.564546	Cluster1	PREDICTED: dehydrin DHN2-like [Pyrus x bretschneideri]
EVM0005680.1	0.288086	0.521118	0.239972	1.11952	0.549658	Cluster1	PREDICTED: uncharacterized protein At2g29880 [Pyrus x bretschneideri]
EVM0010178.1	0	0.0187456	0.0356489	0.259087	0.0390367	Cluster1	PREDICTED: NAC domain-containing protein 90-like [Pyrus x bretschneideri]
EVM0004249.1	0.0383592	0.11415	0.0462929	0.311098	0.126269	Cluster1	PREDICTED: uncharacterized protein LOC103957521 [Pyrus x bretschneideri]
EVM0030133.1	0	0.0788399	0	0.246817	0.0399372	Cluster1	PREDICTED: WUSCHEL-related homeobox 11-like [Pyrus x bretschneideri]
EVM0003605.1	0.208106	0.193294	0.249325	0.628199	0.289582	Cluster1	PREDICTED: LOW QUALITY PROTEIN: non-functional NADPH-dependent codeinone reductase 2-like [Pyrus x bretschneideri]
EVM0038931.1	0.946637	0.850945	0.77855	1.74707	1.1609	Cluster1	PREDICTED: uncharacterized protein LOC103934809 isoform X1 [Pyrus x bretschneideri]
EVM0041880.1	0.0157533	0.0606963	0.141379	0.222194	0.0930101	Cluster1	PREDICTED: uncharacterized protein LOC103454395 [Malus domestica]
EVM0013553.1	0.354733	0.96681	0.712451	1.66432	0.351476	Cluster1	PREDICTED: soluble inorganic pyrophosphatase-like [Malus domestica]
EVM0035512.1	0.0639059	0.0826826	0.118812	0.443436	0.235674	Cluster1	PREDICTED: 21 kDa protein-like [Malus domestica]
EVM0030076.1	2.73908	3.15956	3.04865	5.16562	2.62487	Cluster1	PREDICTED: uncharacterized protein LOC103951508 [Pyrus x bretschneideri]
EVM0037991.1	0.1172	0.250906	0.216619	0.461422	0.136627	Cluster1	PREDICTED: F-box protein At2g27310-like [Malus domestica]
EVM0025928.1	0.015196	0.0146604	0.0415691	0.143236	0.0378568	Cluster1	PREDICTED: xylem serine proteinase 1-like [Pyrus x bretschneideri]
EVM0031384.1	0.0760832	0.259789	0.388725	0.608164	0.152382	Cluster1	PREDICTED: 50S ribosomal protein L27, chloroplastic-like [Pyrus x bretschneideri]
EVM0025750.1	0.0291757	0.0140468	0.0814489	0.238593	0.0738493	Cluster1	PREDICTED: protein FEZ-like [Pyrus x bretschneideri]
EVM0008744.1	0.0393348	0.0391886	0.119304	0.198196	0.0502446	Cluster1	PREDICTED: probable leucine-rich repeat receptor-like protein kinase At1g35710 [Pyrus x bretschneideri]
EVM0006664.1	0.834493	0.646731	0.783291	1.63011	0.895165	Cluster1	PREDICTED: uncharacterized protein LOC103948099 [Pyrus x bretschneideri]
EVM0011858.1	0.0596493	0.0446705	0.0817643	0.281488	0.0889474	Cluster1	PREDICTED: putative serine/threonine-protein kinase isoform X1 [Pyrus x bretschneideri]
EVM0022149.1	0.0102766	0.0101605	0.0188184	0.137283	0.0102752	Cluster1	PREDICTED: pectinesterase [Malus domestica]
EVM0021568.1	0.217119	0.240641	0.447263	0.617891	0.409298	Cluster1	PREDICTED: protein TWIN LOV 1-like [Pyrus x bretschneideri]
EVM0031443.1	0.0544716	0.0517501	0.13281	0.18789	0.107655	Cluster1	PREDICTED: uncharacterized protein LOC103943037 [Pyrus x bretschneideri]
EVM0041964.1	0.208431	0.208129	0.268101	0.414291	0.293816	Cluster1	PREDICTED: uncharacterized protein LOC103947256 isoform X2 [Pyrus x bretschneideri]
EVM0037908.1	0.21757	0.244454	0.403347	0.653684	0.156162	Cluster1	PREDICTED: uncharacterized protein LOC103453781 [Malus domestica]
EVM0024609.1	0.127094	0.169906	0.0788592	0.417295	0.253055	Cluster1	PREDICTED: putative DNA-binding protein ESCAROLA [Pyrus x bretschneideri]
EVM0002089.1	0.22315	0.263632	0.123055	0.874332	0.355559	Cluster1	PREDICTED: flowering-promoting factor 1-like [Pyrus x bretschneideri]
EVM0016885.1	0.00949426	0.00957987	0.0217566	0.0538805	0.0285082	Cluster1	PREDICTED: FRIGIDA-like protein 5 [Pyrus x bretschneideri]
EVM0015697.1	0.0581978	0.0287702	0.162118	0.333344	0.175395	Cluster1	PREDICTED: NEDD8-conjugating enzyme Ubc12-like [Pyrus x bretschneideri]
EVM0014978.1	0.0551147	0.108954	0.0862974	0.263537	0.0184064	Cluster1	PREDICTED: tropinone reductase homolog [Malus domestica]
EVM0013534.1	0.0600099	0.0401928	0.0463154	0.179064	0.0998025	Cluster1	PREDICTED: aluminum-activated malate transporter 9-like [Pyrus x bretschneideri]
EVM0002028.1	0.192475	0.168745	0.174253	0.460146	0.251092	Cluster1	PREDICTED: DEAD-box ATP-dependent RNA helicase 1 [Malus domestica]
EVM0018144.1	0.0157068	0.0165306	0	0.166642	0.0477456	Cluster1	PREDICTED: glucan endo-1,3-beta-glucosidase-like [Pyrus x bretschneideri]
EVM0009735.1	30.4748	19.7047	28.0749	48.8227	25.3451	Cluster1	PREDICTED: uncharacterized protein LOC103950980 [Pyrus x bretschneideri]
EVM0013084.1	0.132171	0.0813452	0.0846651	0.354759	0.0308321	Cluster1	PREDICTED: transcription factor PIF1 [Pyrus x bretschneideri]
EVM0033303.1	0.0393037	0.00776468	0.0362052	0.104814	0.0078954	Cluster1	PREDICTED: ABC transporter G family member 17-like [Pyrus x bretschneideri]
EVM0002770.1	0.0511706	0.0312685	0.0280881	0.163183	0.0408863	Cluster1	PREDICTED: uncharacterized protein LOC103940894 [Pyrus x bretschneideri]
EVM0029145.1	0.184303	0.12275	0.112239	0.550528	0.246595	Cluster1	None
EVM0038045.1	110.414	148.256	117.25	194.694	150.593	Cluster1	PREDICTED: monodehydroascorbate reductase-like [Pyrus x bretschneideri]
EVM0034786.2	56.7928	68.964	80.3462	103.464	89.6387	Cluster1	PREDICTED: calcium-transporting ATPase 10, plasma membrane-type [Pyrus x bretschneideri]
EVM0037376.1	59.1398	77.3249	76.8872	106.124	79.3216	Cluster1	PREDICTED: kynurenine--oxoglutarate transaminase 1-like [Pyrus x bretschneideri]
EVM0009644.1	18.8582	27.5276	21.9016	39.4742	28.2434	Cluster1	PREDICTED: haloacid dehalogenase-like hydrolase domain-containing protein Sgpp [Malus domestica]
EVM0040043.1	17.1017	18.5431	22.0366	33.8357	27.8538	Cluster1	PREDICTED: 50S ribosomal protein L4, chloroplastic [Pyrus x bretschneideri]
EVM0000643.1	20.7217	25.8401	29.7694	36.2171	30.5231	Cluster1	PREDICTED: protochlorophyllide reductase, chloroplastic [Pyrus x bretschneideri]
EVM0021990.1	5.2354	7.13871	6.39008	11.2755	6.70226	Cluster1	PREDICTED: probable glycerol-3-phosphate dehydrogenase [NAD(+)] 1, cytosolic [Pyrus x bretschneideri]
EVM0010553.1	10.8642	15.5506	11.6773	26.2384	19.9349	Cluster1	PREDICTED: probable choline kinase 1 [Pyrus x bretschneideri]
EVM0013390.1	24.0738	31.7933	31.2367	46.353	26.9614	Cluster1	PREDICTED: two-component response regulator ARR8-like [Malus domestica]
EVM0002544.1	79.2673	106.429	100.827	146.14	122.436	Cluster1	PREDICTED: uncharacterized protein LOC103406802 [Malus domestica]
EVM0018431.1	21.9981	23.6526	22.1999	38.6253	21.9933	Cluster1	PREDICTED: probable tyrosine-protein phosphatase At1g05000 [Pyrus x bretschneideri]
EVM0006219.1	14.6053	18.5135	21.3413	26.3045	17.4647	Cluster1	PREDICTED: uncharacterized protein LOC103933837 [Pyrus x bretschneideri]
EVM0007129.1	6.2193	7.53024	7.07653	11.2089	8.13654	Cluster1	PREDICTED: chlorophyll a-b binding protein 6, chloroplastic-like [Malus domestica]
EVM0020261.1	1.91052	2.96553	2.57281	4.3693	2.95893	Cluster1	PREDICTED: probable glycerol-3-phosphate dehydrogenase [NAD(+)] 1, cytosolic [Pyrus x bretschneideri]
EVM0010474.1	2.38123	3.24237	2.78223	5.69971	3.72198	Cluster1	PREDICTED: protein IQ-DOMAIN 1-like [Malus domestica]
EVM0028224.1	12.4822	12.4599	15.6204	22.1624	17.0018	Cluster1	PREDICTED: photosystem II 22 kDa protein, chloroplastic [Pyrus x bretschneideri]
EVM0001460.1	4.10929	4.44871	4.96319	8.04451	5.60065	Cluster1	PREDICTED: BTB/POZ domain-containing protein At3g22104-like [Pyrus x bretschneideri]
EVM0014437.1	3.8605	5.51776	4.64067	6.9902	4.20453	Cluster1	PREDICTED: serine carboxypeptidase-like 20 [Malus domestica]
EVM0032104.1	2.40781	4.0655	3.22973	5.94853	4.37594	Cluster1	PREDICTED: uncharacterized protein LOC103964248 [Pyrus x bretschneideri]
EVM0028934.1	6.09149	7.99044	7.17609	10.8916	6.6354	Cluster1	PREDICTED: ethylene-responsive transcription factor TINY [Pyrus x bretschneideri]
EVM0038622.1	0.81122	1.35839	0.943419	1.87339	1.06158	Cluster1	PREDICTED: ankyrin-3-like [Malus domestica]
EVM0015226.1	3.62834	5.33247	4.41831	9.66427	6.74978	Cluster1	PREDICTED: E3 ubiquitin-protein ligase ATL23-like [Malus domestica]
EVM0012309.1	2.52815	4.55421	3.78424	5.59646	3.59992	Cluster1	PREDICTED: putative DNA-binding protein ESCAROLA [Pyrus x bretschneideri]
EVM0014894.1	7.98776	9.04907	10.3153	13.8746	11.9108	Cluster1	PREDICTED: uncharacterized protein LOC103949719 [Pyrus x bretschneideri]
EVM0026047.1	7.32637	7.24394	9.11684	12.8612	10.7749	Cluster1	PREDICTED: uncharacterized protein LOC103927490 [Pyrus x bretschneideri]
EVM0036329.1	1.16201	1.81564	1.49137	2.8588	1.9543	Cluster1	PREDICTED: 2-alkenal reductase (NADP(+)-dependent)-like [Malus domestica]
EVM0027390.1	6.8824	7.4718	7.95593	12.4239	9.7552	Cluster1	PREDICTED: uncharacterized protein LOC103438418 [Malus domestica]
EVM0040715.1	0.96901	1.69594	1.48279	2.26577	1.49594	Cluster1	PREDICTED: short-chain dehydrogenase TIC 32, chloroplastic-like [Malus domestica]
EVM0036135.1	10.5384	15.0168	12.0736	19.1275	15.3895	Cluster1	PREDICTED: histone deacetylase HDT1-like [Pyrus x bretschneideri]
EVM0030044.1	1.30314	1.66281	1.53776	2.58432	1.43065	Cluster1	PREDICTED: PLASMODESMATA CALLOSE-BINDING PROTEIN 5-like isoform X1 [Pyrus x bretschneideri]
EVM0023225.1	0.457062	0.721243	0.671537	0.963131	0.681769	Cluster1	PREDICTED: C2 domain-containing protein At1g53590-like isoform X3 [Pyrus x bretschneideri]
EVM0014631.1	1.98542	3.6482	2.64717	4.60609	2.87469	Cluster1	PREDICTED: E3 ubiquitin-protein ligase PRT1-like isoform X1 [Pyrus x bretschneideri]
EVM0014382.1	0.193088	0.43623	0.285953	0.727701	0.336029	Cluster1	PREDICTED: clavaminate synthase-like protein At3g21360 [Pyrus x bretschneideri]
EVM0007728.1	0.547639	0.639242	0.671221	0.958624	0.61344	Cluster1	PREDICTED: chlorophyll synthase, chloroplastic-like isoform X1 [Pyrus x bretschneideri]
EVM0026039.1	0.374114	0.617103	0.760796	1.26141	0.746043	Cluster1	ATP synthase CF1 epsilon subunit [Pyrus pyrifolia]
EVM0012856.1	0.0383944	0.186833	0.106182	0.545387	0.271812	Cluster1	PREDICTED: axial regulator YABBY 5-like [Pyrus x bretschneideri]
EVM0000225.1	0.0116151	0.0359325	0.0541538	0.166856	0.0588001	Cluster1	PREDICTED: G-type lectin S-receptor-like serine/threonine-protein kinase SD2-5 [Pyrus x bretschneideri]
EVM0036263.1	1.53321	2.06476	2.25852	3.74989	2.12171	Cluster1	PREDICTED: Niemann-Pick C1 protein [Pyrus x bretschneideri]
EVM0008660.1	0.135605	0.529823	0.457106	0.852599	0.450709	Cluster1	PREDICTED: uncharacterized protein LOC103965154 [Pyrus x bretschneideri]
EVM0024907.1	0	0.0100729	0.0441232	0.090357	0	Cluster1	PREDICTED: beta-glucosidase 12-like [Pyrus x bretschneideri]
EVM0034911.1	0.0150812	0.0465501	0.0687199	0.211981	0.0296446	Cluster1	PREDICTED: uncharacterized protein LOC103938226 [Pyrus x bretschneideri]
EVM0025323.1	0.199146	0.366259	0.292373	0.710344	0.316051	Cluster1	PREDICTED: protein RER1B-like [Pyrus x bretschneideri]
EVM0006024.1	1.23405	1.56869	1.3462	2.3592	1.39433	Cluster1	PREDICTED: heat shock 70 kDa protein 16-like, partial [Pyrus x bretschneideri]
EVM0039743.1	0	0.0495764	0.0740941	0.135741	0	Cluster1	PREDICTED: zingipain-2-like [Pyrus x bretschneideri]
EVM0042314.1	0	0.0594449	0.0378332	0.192401	0.100478	Cluster1	PREDICTED: WD repeat-containing protein 25 [Pyrus x bretschneideri]
EVM0016801.1	0	0.0531175	0.0637805	0.130919	0.0864356	Cluster1	PREDICTED: SPX domain-containing protein 4-like [Pyrus x bretschneideri]
EVM0030768.1	0.435503	0.530025	0.586901	1.0417	0.756502	Cluster1	PREDICTED: bidirectional sugar transporter SWEET1-like [Pyrus x bretschneideri]
EVM0042144.1	0.0145011	0.0715229	0.0265104	0.173865	0	Cluster1	PREDICTED: patatin-like protein 2 [Pyrus x bretschneideri]
EVM0038843.1	0.234172	0.306129	0.361998	0.512142	0.278051	Cluster1	PREDICTED: uncharacterized protein LOC103414149 [Malus domestica]
EVM0018994.1	0.791344	0.917422	1.1105	1.73061	0.882643	Cluster1	PREDICTED: uncharacterized protein LOC103946098 isoform X1 [Pyrus x bretschneideri]
EVM0000589.1	0.0295441	0.0896781	0.0542327	0.197805	0.135101	Cluster1	PREDICTED: polygalacturonase At1g48100-like [Pyrus x bretschneideri]
EVM0013213.1	0	0.0391392	0.0353276	0.0838775	0.0510394	Cluster1	PREDICTED: shikimate O-hydroxycinnamoyltransferase-like [Pyrus x bretschneideri]
EVM0014042.1	0.291466	0.342321	0.302987	0.541233	0.424758	Cluster1	PREDICTED: sucrose-phosphatase 2-like [Pyrus x bretschneideri]
EVM0038858.1	0.0097845	0.0373359	0.0439697	0.0994679	0.0192331	Cluster1	PREDICTED: cruciferin CRU1-like [Pyrus x bretschneideri]
EVM0042109.1	0.337218	0.489266	0.511293	0.676392	0.358208	Cluster1	PREDICTED: uncharacterized protein LOC103928288 [Pyrus x bretschneideri]
EVM0000385.1	0.540411	0.61022	0.89277	1.41651	0.848804	Cluster1	PREDICTED: auxin-induced protein 15A-like [Pyrus x bretschneideri]
EVM0007781.1	0.0880779	0.0752392	0.0535689	0.262828	0.029194	Cluster1	PREDICTED: uncharacterized protein LOC103946855 [Pyrus x bretschneideri]
EVM0032757.1	0.178812	0.165765	0.185622	0.35323	0.118995	Cluster1	PREDICTED: Niemann-Pick C1 protein-like isoform X2 [Pyrus x bretschneideri]
EVM0036429.1	0.0535784	0.0794651	0.0749177	0.162086	0.0360245	Cluster1	PREDICTED: endoglucanase 9-like [Pyrus x bretschneideri]
EVM0033079.1	0.078276	0.117379	0.017388	0.325268	0.0768451	Cluster1	PREDICTED: lon protease homolog, mitochondrial-like, partial [Malus domestica]
EVM0019193.1	414.604	288.063	367.579	684.992	404.504	Cluster1	PREDICTED: dehydration-responsive protein RD22-like [Pyrus x bretschneideri]
EVM0016601.1	59.087	49.0078	51.5717	98.6689	59.7406	Cluster1	PREDICTED: zinc-finger homeodomain protein 2-like [Pyrus x bretschneideri]
EVM0012450.1	16.2063	12.4362	11.8792	26.1647	14.4944	Cluster1	PREDICTED: filament-like plant protein 4 [Pyrus x bretschneideri]
EVM0035971.1	48.4251	37.942	52.5638	73.0119	54.5271	Cluster1	PREDICTED: ethylene-responsive transcription factor RAP2-7-like isoform X1 [Pyrus x bretschneideri]
EVM0001887.1	10.9504	8.49377	10.0347	17.0065	12.1387	Cluster1	PREDICTED: uncharacterized protein LOC103953479 [Pyrus x bretschneideri]
EVM0015344.1	10.5482	6.62611	9.3104	15.6375	9.48813	Cluster1	PREDICTED: protein ENHANCED DISEASE RESISTANCE 2-like [Pyrus x bretschneideri]
EVM0001702.1	2.58772	1.56402	2.5109	4.19879	2.73689	Cluster1	PREDICTED: mitogen-activated protein kinase kinase kinase YODA-like [Pyrus x bretschneideri]
EVM0019025.1	7.00585	5.40158	6.57324	10.2745	7.70229	Cluster1	PREDICTED: LOW QUALITY PROTEIN: eukaryotic translation initiation factor 4G-like [Malus domestica]
EVM0021350.1	4.42634	3.86034	4.78333	7.42209	4.65777	Cluster1	PREDICTED: SKP1-like protein 11 [Pyrus x bretschneideri]
EVM0038883.1	1.63889	1.16283	1.55555	2.46947	1.69677	Cluster1	PREDICTED: uncharacterized protein LOC103955989 [Pyrus x bretschneideri]
EVM0015775.1	0.2548	0.176753	0.269887	0.384418	0.230851	Cluster1	PREDICTED: probable leucine-rich repeat receptor-like serine/threonine-protein kinase At3g14840 [Pyrus x bretschneideri]
EVM0029463.1	1.81671	1.65014	2.32867	3.10243	2.33001	Cluster1	PREDICTED: uncharacterized protein LOC103960810 [Pyrus x bretschneideri]
EVM0037468.1	2.91972	2.63143	3.29587	4.88907	3.97979	Cluster1	PREDICTED: uncharacterized protein LOC103941925 isoform X1 [Pyrus x bretschneideri]
EVM0004448.1	1.78659	1.37444	1.8682	2.70797	1.58614	Cluster1	autophagy-related protein 8h [Malus domestica]
EVM0008748.1	3.17467	2.47332	2.47274	4.90239	3.09836	Cluster1	hypothetical protein AMTR_s00001p00265330 [Amborella trichopoda]
EVM0022182.1	0.0432062	0.0142973	0.0535222	0.194789	0.0877567	Cluster1	PREDICTED: uncharacterized protein LOC103959172 [Pyrus x bretschneideri]
EVM0033550.1	0.0405939	0.0160932	0.0686891	0.140303	0.0899808	Cluster1	PREDICTED: C2 domain-containing protein At1g53590-like [Malus domestica]
EVM0007023.1	0.124375	0.0328743	0.0567813	0.414551	0.0944095	Cluster1	PREDICTED: LOB domain-containing protein 12-like [Pyrus x bretschneideri]
EVM0018778.1	0.0373638	0	0.0678686	0.142891	0.0372565	Cluster1	PREDICTED: ATP synthase subunit delta&apos;, mitochondrial-like [Pyrus x bretschneideri]
EVM0029160.1	0.0231865	0	0.107546	0.156979	0.0938335	Cluster1	PREDICTED: uncharacterized protein LOC103453668 [Malus domestica]
EVM0021587.1	0.0244141	0.0125303	0.0377093	0.0579358	0.0163623	Cluster1	hypothetical protein PRUPE_ppa000192mg [Prunus persica]
EVM0017479.1	0.00787277	0	0.0298264	0.0601966	0.0322295	Cluster1	PREDICTED: ferric reduction oxidase 4-like isoform X1 [Pyrus x bretschneideri]
EVM0032831.1	0.0390524	0.0129228	0.0482017	0.138022	0	Cluster1	PREDICTED: NAC domain-containing protein 43-like [Pyrus x bretschneideri]
EVM0004820.1	0.0357358	0.0257821	0.0745421	0.143697	0.0979323	Cluster1	PREDICTED: uncharacterized protein LOC103427826 [Malus domestica]
EVM0029349.1	0.0354927	0.0215792	0.0197264	0.107437	0.0497977	Cluster1	PREDICTED: uncharacterized protein LOC103951073 [Pyrus x bretschneideri]
EVM0010266.1	0.0646488	0.0315973	0.0694456	0.152241	0.0430338	Cluster1	PREDICTED: amino-acid permease BAT1 homolog [Malus domestica]
EVM0027006.1	0.0753205	0.0504185	0.0695212	0.2872	0.176674	Cluster1	PREDICTED: uncharacterized protein LOC103927954 [Pyrus x bretschneideri]
EVM0037754.1	0.327495	0.126756	0.24273	0.891488	0.333983	Cluster1	conserved hypothetical protein [Ricinus communis]
EVM0023840.1	66.2407	24.4114	7.59627	2.53949	0.975188	Cluster2	PREDICTED: protein IQ-DOMAIN 1-like [Pyrus x bretschneideri]
EVM0005920.1	222.11	60.3891	18.177	3.16225	0.908701	Cluster2	PREDICTED: fruit protein pKIWI501 isoform X1 [Pyrus x bretschneideri]
EVM0003791.1	94.2056	35.0366	6.08241	0.487835	0.225246	Cluster2	PREDICTED: omega-hydroxypalmitate O-feruloyl transferase-like [Pyrus x bretschneideri]
EVM0010381.1	63.0832	23.0152	4.23734	0.559555	0.28807	Cluster2	PREDICTED: omega-hydroxypalmitate O-feruloyl transferase-like [Pyrus x bretschneideri]
EVM0031716.1	57.7701	10.3358	3.02745	1.15121	0.35693	Cluster2	PREDICTED: GDSL esterase/lipase EXL3-like [Malus domestica]
EVM0007173.1	58.2957	21.441	4.80118	0.289348	0.137251	Cluster2	PREDICTED: peroxidase 20 [Malus domestica]
EVM0040362.1	58.4146	21.2971	6.33714	0.807141	0.281947	Cluster2	PREDICTED: mavicyanin-like [Pyrus x bretschneideri]
EVM0000964.1	81.9108	20.9111	5.18235	0.260369	0.0532307	Cluster2	PREDICTED: cytochrome P450 CYP736A12-like [Pyrus x bretschneideri]
EVM0018296.1	28.2621	10.0763	2.23943	0.932336	0.153537	Cluster2	PREDICTED: leucine-rich repeat extensin-like protein 3 [Pyrus x bretschneideri]
EVM0001003.1	52.6259	17.8531	3.41996	0.265679	0.0769925	Cluster2	PREDICTED: GDSL esterase/lipase At5g37690-like [Pyrus x bretschneideri]
EVM0008715.1	6.69628	2.66008	0.675652	0.245141	0.113121	Cluster2	PREDICTED: zeaxanthin epoxidase, chloroplastic-like [Malus domestica]
EVM0024776.1	25.5283	9.44567	1.68987	0.338163	0.10229	Cluster2	PREDICTED: uncharacterized protein LOC103928625 [Pyrus x bretschneideri]
EVM0022269.1	31.9414	12.4083	2.4344	0.28224	0.0316848	Cluster2	PREDICTED: transcription factor MYB39-like [Pyrus x bretschneideri]
EVM0005803.1	4.43222	1.72677	0.555718	0.146738	0.0142021	Cluster2	PREDICTED: palmitoyl-acyl carrier protein thioesterase, chloroplastic-like [Pyrus x bretschneideri]
EVM0018601.1	293.174	84.4639	19.8996	3.08028	2.9179	Cluster2	PREDICTED: GDSL esterase/lipase At5g37690-like [Pyrus x bretschneideri]
EVM0034949.1	79.0807	33.6267	6.34328	5.6958	2.6482	Cluster2	PREDICTED: beta-amyrin synthase-like [Pyrus x bretschneideri]
EVM0025890.1	103.951	18.7329	3.41916	2.69667	0.930381	Cluster2	PREDICTED: beta-amyrin synthase-like [Pyrus x bretschneideri]
EVM0024713.1	28.6691	10.6821	2.01788	0.463013	0.298209	Cluster2	PREDICTED: ABC transporter G family member 32-like [Pyrus x bretschneideri]
EVM0031330.1	225.696	60.5052	17.6477	5.8006	3.3237	Cluster2	PREDICTED: MLP-like protein 423 [Malus domestica]
EVM0017963.1	92.2153	26.4381	15.4004	3.91687	1.42823	Cluster2	PREDICTED: transcription factor RAX2 [Pyrus x bretschneideri]
EVM0013397.1	54.363	17.8824	6.09122	2.56389	2.81963	Cluster2	PREDICTED: beta-amyrin synthase-like [Pyrus x bretschneideri]
EVM0031923.1	59.1322	16.1106	5.75253	1.99971	1.24998	Cluster2	PREDICTED: spermidine synthase 2-like [Malus domestica]
EVM0012862.1	25.3376	8.83568	2.924	2.09913	0.911413	Cluster2	PREDICTED: probable LRR receptor-like serine/threonine-protein kinase At5g45840 isoform X3 [Pyrus x bretschneideri]
EVM0027473.1	70.0597	21.3536	5.89213	0.295337	0.186699	Cluster2	PREDICTED: laccase-3-like [Pyrus x bretschneideri]
EVM0018125.1	93.8504	31.5869	9.66938	2.0602	1.31903	Cluster2	PREDICTED: surfeit locus protein 1 isoform X3 [Pyrus x bretschneideri]
EVM0042014.1	78.6974	29.6053	8.65929	0.566894	0.310189	Cluster2	PREDICTED: CASP-like protein POPTRDRAFT_823125 [Malus domestica]
EVM0007515.1	82.6395	19.8955	4.48688	0.232165	0.294716	Cluster2	PREDICTED: peroxidase P7-like [Pyrus x bretschneideri]
EVM0015274.1	44.6779	12.399	6.93493	0.963057	2.44543	Cluster2	PREDICTED: shikimate O-hydroxycinnamoyltransferase-like [Pyrus x bretschneideri]
EVM0037399.1	93.09	19.622	2.68684	1.59544	0.444912	Cluster2	PREDICTED: expansin-A4-like [Pyrus x bretschneideri]
EVM0027547.1	27.2532	11.3264	2.93	0.638994	1.97955	Cluster2	PREDICTED: zeaxanthin epoxidase, chloroplastic-like isoform X2 [Pyrus x bretschneideri]
EVM0041022.1	20.0684	6.11121	1.39286	1.42407	0.533173	Cluster2	PREDICTED: 3-ketoacyl-CoA synthase 12-like [Pyrus x bretschneideri]
EVM0018310.1	90.2404	18.3301	6.27784	1.68156	1.15591	Cluster2	PREDICTED: extensin-like [Pyrus x bretschneideri]
EVM0037995.1	11.6213	5.1287	1.56145	1.39958	0.503315	Cluster2	PREDICTED: ethylene-responsive transcription factor WRI1-like [Pyrus x bretschneideri]
EVM0000915.1	23.6046	7.03741	1.99742	0.224156	0.401969	Cluster2	PREDICTED: GDSL esterase/lipase At4g26790-like [Pyrus x bretschneideri]
EVM0022793.1	19.4626	6.2205	1.83269	1.6133	0.615785	Cluster2	PREDICTED: transcription factor MYB28-like [Malus domestica]
EVM0014625.1	17.4812	6.03071	1.47718	0.231551	0.201447	Cluster2	PREDICTED: annexin-like protein RJ4 isoform X2 [Pyrus x bretschneideri]
EVM0024640.1	17.6521	6.78697	0.899196	0.767722	0.10301	Cluster2	PREDICTED: COBRA-like protein 4 [Pyrus x bretschneideri]
EVM0037526.2	24.2686	9.4439	3.67764	1.28079	4.01174	Cluster2	PREDICTED: probable receptor-like protein kinase At1g67000 [Pyrus x bretschneideri]
EVM0032762.1	11.3703	3.84723	0.435564	0.0647271	0.0690949	Cluster2	PREDICTED: putative UDP-glucuronate:xylan alpha-glucuronosyltransferase 3 [Pyrus x bretschneideri]
EVM0024703.1	16.5544	4.831	1.63612	0.302539	0.245484	Cluster2	PREDICTED: (R,S)-reticuline 7-O-methyltransferase-like [Pyrus x bretschneideri]
EVM0025002.1	12.4275	5.10728	0.861515	0.412365	0.359236	Cluster2	PREDICTED: uncharacterized protein LOC103959364 [Pyrus x bretschneideri]
EVM0037836.1	12.0877	2.77972	0.870914	0.178827	0.0851377	Cluster2	PREDICTED: beta-glucosidase 18-like [Pyrus x bretschneideri]
EVM0022505.1	25.2175	7.18004	4.89933	2.08386	0.361144	Cluster2	PREDICTED: disease resistance response protein 206-like [Malus domestica]
EVM0002308.1	17.1829	6.94897	2.49853	1.80263	0.666291	Cluster2	PREDICTED: HVA22-like protein e isoform X1 [Pyrus x bretschneideri]
EVM0040669.1	15.7292	4.75344	1.22012	0.41491	0.415795	Cluster2	PREDICTED: transcription repressor OFP12-like [Pyrus x bretschneideri]
EVM0027291.1	20.3027	5.59933	1.10733	0.584682	0.384568	Cluster2	PREDICTED: uncharacterized protein LOC103967999 [Pyrus x bretschneideri]
EVM0008658.1	43.8027	14.5947	4.1923	0.305647	0.0982834	Cluster2	PREDICTED: uncharacterized protein LOC103959330 [Pyrus x bretschneideri]
EVM0040262.1	13.655	1.86065	0.21512	0.580906	0.191707	Cluster2	PREDICTED: GDSL esterase/lipase At5g33370-like [Pyrus x bretschneideri]
EVM0019540.1	15.6586	5.03376	2.59696	1.34601	0.580288	Cluster2	PREDICTED: rac-like GTP-binding protein RAC2 [Pyrus x bretschneideri]
EVM0018258.1	14.7083	5.85211	1.64492	1.25072	0.277862	Cluster2	hypothetical protein PRUPE_ppa021754mg [Prunus persica]
EVM0020044.1	18.1344	5.84896	1.13339	0.0981302	0.0831579	Cluster2	PREDICTED: uncharacterized protein LOC103949207 [Pyrus x bretschneideri]
EVM0022403.1	21.7547	5.38441	2.30738	0.0744078	0	Cluster2	PREDICTED: polygalacturonase [Malus domestica]
EVM0032956.1	3.31206	0.860002	0.217092	0.238042	0.0767577	Cluster2	PREDICTED: histidine kinase 5-like [Pyrus x bretschneideri]
EVM0037839.1	23.7471	9.05734	1.42902	0.212397	0.152382	Cluster2	hypothetical protein PRUPE_ppa017582mg, partial [Prunus persica]
EVM0017391.1	15.5495	2.91463	3.00456	0.805838	0.357114	Cluster2	PREDICTED: uncharacterized protein LOC103955342 [Pyrus x bretschneideri]
EVM0030493.1	14.7727	5.013	0.61258	4.31278	1.51967	Cluster2	PREDICTED: tryptophan synthase alpha chain-like [Pyrus x bretschneideri]
EVM0011190.1	4.39629	1.66191	0.4764	0.342789	0.0969617	Cluster2	PREDICTED: myosin heavy chain kinase B-like [Pyrus x bretschneideri]
EVM0041572.1	23.1299	4.24751	1.05093	0.551945	0.36658	Cluster2	PREDICTED: heavy metal-associated isoprenylated plant protein 26-like [Pyrus x bretschneideri]
EVM0031800.1	7.48523	1.60198	0.642214	0.0698729	0.0614924	Cluster2	PREDICTED: GDSL esterase/lipase At5g33370-like [Pyrus x bretschneideri]
EVM0022786.1	2.6979	0.724044	0.228214	0.0506257	0.0353177	Cluster2	PREDICTED: probable leucine-rich repeat receptor-like protein kinase At5g49770 [Pyrus x bretschneideri]
EVM0000249.1	19.3344	5.22575	0.564006	0.0219466	0.0471763	Cluster2	PREDICTED: transcription factor RADIALIS-like [Malus domestica]
EVM0022953.1	12.8747	4.11377	1.4272	0.221307	0.101276	Cluster2	PREDICTED: CASP-like protein POPTRDRAFT_810994 [Malus domestica]
EVM0013766.1	8.71097	2.78816	0.513343	0	0	Cluster2	PREDICTED: uncharacterized protein LOC103344540 [Prunus mume]
EVM0005944.1	2.96213	0.838137	0.253899	0.0904671	0.0479867	Cluster2	PREDICTED: nephrocystin-3-like isoform X1 [Pyrus x bretschneideri]
EVM0029874.1	5.34917	1.3505	0.332556	0.161241	0	Cluster2	PREDICTED: transcription factor ABORTED MICROSPORES-like [Pyrus x bretschneideri]
EVM0008204.1	5.32178	1.37851	0.35484	0.0828339	0.128785	Cluster2	PREDICTED: bifunctional monodehydroascorbate reductase and carbonic anhydrase nectarin-3-like isoform X1 [Prunus mume]
EVM0003406.1	4.46373	1.83008	0.490652	0.714286	0.167614	Cluster2	PREDICTED: uncharacterized protein LOC103957077 [Pyrus x bretschneideri]
EVM0018291.1	21.1165	2.65435	1.05889	1.08036	0.127792	Cluster2	PREDICTED: putative calcium-binding protein CML19 [Pyrus x bretschneideri]
EVM0035506.1	6.34263	2.81741	0.482561	0.148496	1.0442	Cluster2	PREDICTED: lateral signaling target protein 2 homolog [Pyrus x bretschneideri]
EVM0019302.1	1.96476	0.684402	0.248509	0.268994	0.0614287	Cluster2	PREDICTED: myosin heavy chain kinase B-like [Pyrus x bretschneideri]
EVM0030858.1	1.91778	0.662646	0.188647	0	0	Cluster2	PREDICTED: metalloendoproteinase 1 [Pyrus x bretschneideri]
EVM0035475.1	11.37	3.88816	2.15622	0.607315	0.116699	Cluster2	PREDICTED: uncharacterized protein LOC103335701 isoform X2 [Prunus mume]
EVM0001872.1	4.44475	1.63971	0.421363	0.0865865	0.121578	Cluster2	PREDICTED: uncharacterized protein LOC103929407 [Pyrus x bretschneideri]
EVM0000933.1	8.33789	1.45274	0.513323	0.142034	0.0512831	Cluster2	PREDICTED: BON1-associated protein 2-like [Pyrus x bretschneideri]
EVM0010091.1	2.37749	0.357837	0.0953712	0.00725257	0.0148016	Cluster2	PREDICTED: L-type lectin-domain containing receptor kinase IX.1-like [Pyrus x bretschneideri]
EVM0024674.1	7.29845	2.68936	0.917776	0.199177	0.261901	Cluster2	PREDICTED: exosome complex component csl4 [Pyrus x bretschneideri]
EVM0011462.1	8.9139	1.98096	0.729705	0.469566	0.083941	Cluster2	PREDICTED: uncharacterized protein LOC103338189 [Prunus mume]
EVM0027834.1	3.86679	0.938515	0.227618	0	0	Cluster2	PREDICTED: uncharacterized protein LOC103951075 [Pyrus x bretschneideri]
EVM0022781.1	3.20518	1.03363	0.237268	0	0.0368104	Cluster2	PREDICTED: MLP-like protein 328 [Pyrus x bretschneideri]
EVM0010823.1	3.12538	0.289764	0.0086047	0.00883126	0.0858415	Cluster2	PREDICTED: (-)-alpha-pinene synthase-like [Pyrus x bretschneideri]
EVM0007879.1	0.630086	0.280139	0.0676507	0.0191396	0.100781	Cluster2	PREDICTED: G-type lectin S-receptor-like serine/threonine-protein kinase At1g11410 [Pyrus x bretschneideri]
EVM0027011.1	3.59444	0.301823	0.628318	0.746962	0.06567	Cluster2	PREDICTED: myb-related protein Myb4-like [Pyrus x bretschneideri]
EVM0030928.1	5.49306	0.119605	0.0199297	1.30861	1.27249	Cluster2	PREDICTED: cytochrome P450 71A1-like [Pyrus x bretschneideri]
EVM0022370.1	2.92313	0.339514	0.0768863	0.0485896	0.749676	Cluster2	PREDICTED: cytochrome P450 78A5-like [Pyrus x bretschneideri]
EVM0006225.1	1.21858	0.165314	0.119356	0.01095	0.437814	Cluster2	PREDICTED: vacuolar amino acid transporter 1-like isoform X1 [Pyrus x bretschneideri]
EVM0007172.1	11.9205	1.25799	0.257376	2.71305	0.885932	Cluster2	PREDICTED: (-)-alpha-pinene synthase-like [Pyrus x bretschneideri]
EVM0000474.1	4.71198	1.85216	0.661344	0.324171	1.65552	Cluster2	PREDICTED: uncharacterized protein LOC103935983 isoform X2 [Pyrus x bretschneideri]
EVM0014221.1	11.955	0.992483	2.31355	0.12888	0.757522	Cluster2	PREDICTED: salicylate carboxymethyltransferase-like [Pyrus x bretschneideri]
EVM0041198.1	139.596	27.4597	11.8113	8.4846	3.38618	Cluster2	PREDICTED: peroxidase P7-like [Malus domestica]
EVM0008102.1	161.515	68.739	16.7432	7.31915	12.6538	Cluster2	PREDICTED: LOW QUALITY PROTEIN: germin-like protein subfamily 1 member 11 [Malus domestica]
EVM0029979.1	62.3203	19.3284	11.2326	7.68116	3.59422	Cluster2	PREDICTED: uncharacterized protein LOC103951893 isoform X1 [Pyrus x bretschneideri]
EVM0029592.1	64.4358	23.2756	11.0293	3.55941	2.77726	Cluster2	PREDICTED: uncharacterized protein LOC103953848 isoform X1 [Pyrus x bretschneideri]
EVM0016529.1	58.3936	23.0143	11.5157	6.15097	3.48814	Cluster2	PREDICTED: putative uncharacterized protein DDB_G0291812 [Pyrus x bretschneideri]
EVM0006526.1	78.554	23.09	12.5427	1.9711	2.68009	Cluster2	PREDICTED: 60S ribosomal protein L10-like isoform X2 [Pyrus x bretschneideri]
EVM0011756.1	43.7967	17.965	10.9333	5.13162	2.80867	Cluster2	PREDICTED: palmitoyl-monogalactosyldiacylglycerol delta-7 desaturase, chloroplastic-like [Pyrus x bretschneideri]
EVM0021826.1	51.4346	17.2563	9.72093	2.56206	2.9657	Cluster2	PREDICTED: endochitinase-like [Pyrus x bretschneideri]
EVM0008095.1	43.0607	6.84361	1.10862	1.52075	0.706138	Cluster2	PREDICTED: GDSL esterase/lipase At5g33370-like [Pyrus x bretschneideri]
EVM0028979.1	22.0036	7.20599	2.88286	0.895466	1.90127	Cluster2	PREDICTED: beta-amyrin synthase-like [Pyrus x bretschneideri]
EVM0031321.1	45.7666	17.1907	9.34515	2.47254	3.50785	Cluster2	PREDICTED: WUSCHEL-related homeobox 3-like [Pyrus x bretschneideri]
EVM0036490.1	29.0833	10.0534	4.30951	1.55053	1.11604	Cluster2	PREDICTED: uncharacterized protein LOC103948497 [Pyrus x bretschneideri]
EVM0030942.1	25.3528	8.25873	3.26084	5.24694	0.417757	Cluster2	PREDICTED: uncharacterized protein LOC103956624 [Pyrus x bretschneideri]
EVM0024441.1	22.5848	5.84512	4.37785	0.785257	0.643622	Cluster2	PREDICTED: salicylate carboxymethyltransferase-like [Pyrus x bretschneideri]
EVM0030651.1	19.0587	7.786	3.79781	2.05701	2.28066	Cluster2	PREDICTED: probable glycerol-3-phosphate acyltransferase 3 [Malus domestica]
EVM0026782.1	54.3775	23.2125	17.0148	6.58526	9.81185	Cluster2	PREDICTED: protein SRG1-like isoform X2 [Pyrus x bretschneideri]
EVM0009228.1	6.34283	2.3841	0.962257	0.23183	0.225922	Cluster2	PREDICTED: G-type lectin S-receptor-like serine/threonine-protein kinase At5g24080 [Pyrus x bretschneideri]
EVM0005325.1	10.5102	4.34739	2.83335	1.4898	0.914491	Cluster2	PREDICTED: putative zinc finger protein At1g68190 [Pyrus x bretschneideri]
EVM0013783.1	11.4995	5.03655	3.51559	1.91609	1.92223	Cluster2	PREDICTED: phosphatidylinositol 4-kinase gamma 2-like [Pyrus x bretschneideri]
EVM0015442.1	31.5829	13.9495	9.66443	5.15684	4.94157	Cluster2	PREDICTED: uncharacterized protein LOC103951021 [Pyrus x bretschneideri]
EVM0020510.1	19.2181	6.50949	2.75963	1.08093	0.893215	Cluster2	PREDICTED: probable CCR4-associated factor 1 homolog 11 [Pyrus x bretschneideri]
EVM0000484.1	14.9618	6.75899	2.37632	1.9845	1.22738	Cluster2	PREDICTED: uncharacterized protein LOC103955632 [Pyrus x bretschneideri]
EVM0008703.1	11.2946	3.15462	3.39325	0.760987	0.63302	Cluster2	PREDICTED: benzyl alcohol O-benzoyltransferase-like [Pyrus x bretschneideri]
EVM0042010.1	11.9259	5.23118	1.83993	0.931858	1.17558	Cluster2	PREDICTED: NAC transcription factor 29-like [Pyrus x bretschneideri]
EVM0007102.1	4.9851	1.25043	0.517403	0.226073	0.173676	Cluster2	PREDICTED: probable LRR receptor-like serine/threonine-protein kinase At1g53420 [Pyrus x bretschneideri]
EVM0003489.1	13.5983	4.21748	2.3675	0.837543	1.07267	Cluster2	PREDICTED: 3-ketoacyl-CoA synthase 4-like [Pyrus x bretschneideri]
EVM0022290.1	34.758	9.08873	4.08682	1.11259	3.46311	Cluster2	PREDICTED: uncharacterized protein LOC103964273 [Pyrus x bretschneideri]
EVM0015430.1	8.94773	3.08931	2.07019	0.929244	0.498576	Cluster2	PREDICTED: fatty acyl-CoA reductase 3-like [Pyrus x bretschneideri]
EVM0036252.1	24.9009	8.59435	6.34972	2.6333	3.58835	Cluster2	PREDICTED: protein trichome birefringence-like 36 [Malus domestica]
EVM0028471.1	4.12859	1.45304	0.894167	0.26386	0.267274	Cluster2	PREDICTED: plasma membrane ATPase 1-like [Pyrus x bretschneideri]
EVM0032099.1	7.28329	2.40246	1.21807	1.0727	0.435475	Cluster2	hypothetical protein PRUPE_ppa004657mg [Prunus persica]
EVM0024686.1	6.08891	2.24026	0.94723	0.729699	0.306238	Cluster2	PREDICTED: serine carboxypeptidase-like 51 isoform X2 [Pyrus x bretschneideri]
EVM0034333.1	262.794	87.2207	31.0242	76.6927	33.239	Cluster2	PREDICTED: proline-rich protein 4 [Pyrus x bretschneideri]
EVM0015372.1	13.3242	4.56222	1.35221	1.30391	0.732616	Cluster2	PREDICTED: auxin-induced protein AUX28-like [Pyrus x bretschneideri]
EVM0021725.1	18.6267	5.97963	4.83032	1.32501	1.60853	Cluster2	PREDICTED: histidine-containing phosphotransfer protein 1-like [Pyrus x bretschneideri]
EVM0016306.1	13.0076	4.63569	1.87323	0.629939	0.665868	Cluster2	PREDICTED: glutathione S-transferase F13-like [Malus domestica]
EVM0008543.1	9.53983	4.12564	0.883517	0.742145	0.493143	Cluster2	PREDICTED: uncharacterized protein LOC103962965 [Pyrus x bretschneideri]
EVM0018062.1	9.30968	2.33726	0.865074	0.517719	0.409615	Cluster2	PREDICTED: 1-aminocyclopropane-1-carboxylate oxidase homolog 1-like [Pyrus x bretschneideri]
EVM0003784.1	55.6953	6.70476	4.98539	1.29812	0.877283	Cluster2	PREDICTED: putative pentatricopeptide repeat-containing protein At1g09680 [Malus domestica]
EVM0019714.1	5.93177	1.49519	0.79245	0.0840447	0.176306	Cluster2	PREDICTED: 3-ketoacyl-CoA synthase 4-like [Pyrus x bretschneideri]
EVM0003795.1	3.27567	0.969088	0.450435	0.204926	0.139361	Cluster2	PREDICTED: probable cyclic nucleotide-gated ion channel 20, chloroplastic [Pyrus x bretschneideri]
EVM0005722.1	8.09375	2.78081	0.536225	0.919468	0.429457	Cluster2	PREDICTED: brassinosteroid-regulated protein BRU1-like [Pyrus x bretschneideri]
EVM0019485.1	17.4978	4.87042	0.538022	0.312624	0.219841	Cluster2	PREDICTED: heavy metal-associated isoprenylated plant protein 26-like [Pyrus x bretschneideri]
EVM0029806.1	11.685	4.19907	1.9615	1.65763	0.274144	Cluster2	PREDICTED: uncharacterized protein LOC103963068 [Pyrus x bretschneideri]
EVM0025726.1	8.40962	3.07113	0.380434	0.270807	0.129698	Cluster2	PREDICTED: auxin-responsive protein IAA33-like [Malus domestica]
EVM0005177.1	5.46314	2.15064	0.892285	0.341488	0.265286	Cluster2	PREDICTED: uncharacterized protein LOC103401074 [Malus domestica]
EVM0014442.1	4.69773	1.9022	0.951359	0.515934	0.392265	Cluster2	PREDICTED: xylosyltransferase 1-like [Pyrus x bretschneideri]
EVM0029356.1	1.8168	0.714972	0.3798	0.182185	0.128273	Cluster2	PREDICTED: putative leucine-rich repeat receptor-like serine/threonine-protein kinase At2g24130 [Pyrus x bretschneideri]
EVM0016742.1	4.1214	1.7043	0.913543	0.706064	0.356895	Cluster2	PREDICTED: RING-H2 finger protein ATL16-like [Malus domestica]
EVM0034461.1	12.4488	3.553	3.33737	1.69484	0.724974	Cluster2	PREDICTED: LOW QUALITY PROTEIN: uncharacterized protein LOC103940686 [Pyrus x bretschneideri]
EVM0004380.1	7.25116	2.02083	2.27432	0.0516925	0.03671	Cluster2	PREDICTED: LOW QUALITY PROTEIN: annexin-like protein RJ4 [Malus domestica]
EVM0000880.1	12.0374	1.08352	0.278838	0.50157	0.150975	Cluster2	PREDICTED: ethylene-responsive transcription factor ERF109-like [Pyrus x bretschneideri]
EVM0034041.1	11.5433	2.73593	1.94167	1.06447	1.07927	Cluster2	PREDICTED: isoeugenol synthase 1-like isoform X2 [Pyrus x bretschneideri]
EVM0018857.1	1.62603	0.451444	0.320108	0.169767	0.0920651	Cluster2	PREDICTED: probable LRR receptor-like serine/threonine-protein kinase At4g36180 [Pyrus x bretschneideri]
EVM0040205.1	10.2238	4.33138	2.87086	1.51289	1.41041	Cluster2	PREDICTED: nudix hydrolase 18, mitochondrial-like [Pyrus x bretschneideri]
EVM0018219.1	1.31286	0.510576	0.0447959	0	0.0279349	Cluster2	PREDICTED: potassium transporter 5-like [Malus domestica]
EVM0025940.1	1.62066	0.630035	0.184045	0.103436	0.0460602	Cluster2	PREDICTED: pyruvate decarboxylase 1-like [Malus domestica]
EVM0017658.1	3.54989	1.06831	0.355726	0.31693	0.206009	Cluster2	PREDICTED: formin-1-like [Pyrus x bretschneideri]
EVM0022900.1	7.64341	2.89643	1.45324	0.488304	1.19586	Cluster2	PREDICTED: uncharacterized protein LOC103944086 [Pyrus x bretschneideri]
EVM0035357.1	29.9976	5.94559	2.90084	0.370247	1.7993	Cluster2	PREDICTED: non-specific lipid-transfer protein 2 [Malus domestica]
EVM0010041.1	5.32097	1.58671	0.938412	0.410283	0.357606	Cluster2	PREDICTED: auxin-responsive protein IAA2-like [Malus domestica]
EVM0040971.1	1.91026	0.621908	0.209834	0.0802777	0.163218	Cluster2	PREDICTED: L-type lectin-domain containing receptor kinase S.4-like [Malus domestica]
EVM0030421.1	2.16217	0.687617	0.442355	0.0352968	0.018416	Cluster2	PREDICTED: 9-cis-epoxycarotenoid dioxygenase NCED6, chloroplastic-like [Pyrus x bretschneideri]
EVM0031137.1	5.62141	1.63371	0.399387	0.121792	0.303775	Cluster2	PREDICTED: uncharacterized protein LOC103942664 [Pyrus x bretschneideri]
EVM0028755.1	6.66279	0.965482	1.47846	0.55629	0.169338	Cluster2	PREDICTED: ethylene-responsive transcription factor ERF017 [Pyrus x bretschneideri]
EVM0008280.1	5.6954	1.641	0.28662	0.0825193	0	Cluster2	PREDICTED: uncharacterized protein LOC103951075 [Pyrus x bretschneideri]
EVM0042448.1	2.87327	1.36997	0.53245	0.208864	0.634713	Cluster2	PREDICTED: G-type lectin S-receptor-like serine/threonine-protein kinase At4g03230 [Pyrus x bretschneideri]
EVM0040910.1	4.80119	1.93114	1.41536	0.504527	0.514985	Cluster2	PREDICTED: basic form of pathogenesis-related protein 1-like [Malus domestica]
EVM0041142.1	2.20044	1.01287	0.252152	0.340247	0.11898	Cluster2	PREDICTED: myb-related protein 306-like [Pyrus x bretschneideri]
EVM0020487.1	1.87277	0.497483	0.172471	0.130347	0.0650632	Cluster2	PREDICTED: probable serine/threonine-protein kinase At1g54610 [Pyrus x bretschneideri]
EVM0008981.1	5.65467	2.26544	0.214093	0.032528	0.0667791	Cluster2	PREDICTED: uncharacterized protein LOC103930619 [Pyrus x bretschneideri]
EVM0014248.1	6.22775	2.00777	1.46428	0.511779	0.862675	Cluster2	PREDICTED: cytochrome P450 76A1 [Malus domestica]
EVM0032824.1	3.36844	1.0675	0.164972	0.357004	0.118174	Cluster2	PREDICTED: RNA-binding protein 38-like [Pyrus x bretschneideri]
EVM0025513.1	2.04634	0.712366	0.292478	0.13212	0.0830552	Cluster2	PREDICTED: GDSL esterase/lipase At1g28580-like [Pyrus x bretschneideri]
EVM0019386.1	1.06247	0.210764	0.2044	0.0899906	0	Cluster2	PREDICTED: calcium/calmodulin-dependent serine/threonine-protein kinase [Pyrus x bretschneideri]
EVM0002575.1	3.31848	0.939228	0.388115	0	0.0379501	Cluster2	PREDICTED: uncharacterized protein LOC103940500 [Pyrus x bretschneideri]
EVM0010749.1	0.469042	0.16739	0.0426959	0.0218762	0	Cluster2	PREDICTED: probable cyclic nucleotide-gated ion channel 16 [Malus domestica]
EVM0006391.1	2.67711	0.845203	0.162797	0.266212	0.403108	Cluster2	PREDICTED: calcium-transporting ATPase 12, plasma membrane-type-like [Pyrus x bretschneideri]
EVM0007191.1	0.655271	0.273862	0.0420458	0.0687689	0.0132024	Cluster2	PREDICTED: probable linoleate 9S-lipoxygenase 5 [Pyrus x bretschneideri]
EVM0027068.1	1.14763	0.434433	0.0712955	0.0619045	0.0128964	Cluster2	PREDICTED: protein UPSTREAM OF FLC-like isoform X1 [Pyrus x bretschneideri]
EVM0005491.1	3.70507	0.866107	0.714355	0.313652	0.140462	Cluster2	PREDICTED: putative glutamine amidotransferase YLR126C [Pyrus x bretschneideri]
EVM0020418.1	1.64735	0.365953	0.161529	0.0433399	0.0349044	Cluster2	PREDICTED: 7-deoxyloganetin glucosyltransferase-like [Pyrus x bretschneideri]
EVM0019999.1	1.65347	0.658601	0.170197	0.0488087	0.026158	Cluster2	PREDICTED: uncharacterized protein LOC103968041 [Pyrus x bretschneideri]
EVM0003183.1	1.18963	0.214301	0.0832387	0	0	Cluster2	PREDICTED: GDSL esterase/lipase At5g33370-like [Pyrus x bretschneideri]
EVM0036388.1	3.66588	0.888671	0.897868	0.134698	0.143283	Cluster2	PREDICTED: uncharacterized protein LOC103933451 [Pyrus x bretschneideri]
EVM0010577.1	1.2192	0.310479	0.0806716	0	0	Cluster2	PREDICTED: uncharacterized protein LOC103949207 [Pyrus x bretschneideri]
EVM0033031.1	1.61251	0.527574	0.181737	0.0438954	0.0913843	Cluster2	PREDICTED: putative ferric-chelate reductase 1 [Pyrus x bretschneideri]
EVM0007761.1	0.478868	0.160377	0.061574	0.00693206	0.00747092	Cluster2	PREDICTED: receptor-like protein 2 [Pyrus x bretschneideri]
EVM0039716.1	2.0832	0.492924	0.276728	0.0478447	0.0254098	Cluster2	PREDICTED: putative RING-H2 finger protein ATL69 [Pyrus x bretschneideri]
EVM0041035.1	1.72197	0.418159	0.211175	0.06187	0.0326139	Cluster2	PREDICTED: hyoscyamine 6-dioxygenase-like [Pyrus x bretschneideri]
EVM0031377.1	0.289466	0.114472	0.0163028	0.113982	0.0134138	Cluster2	PREDICTED: probable GPI-anchored adhesin-like protein PGA55 [Malus domestica]
EVM0002485.1	9.86152	3.6706	2.98687	0.916598	1.79484	Cluster2	PREDICTED: uncharacterized protein LOC103442498 isoform X2 [Malus domestica]
EVM0040320.1	5.82315	0.562082	0.130352	0.0611508	0.250457	Cluster2	PREDICTED: UPF0481 protein At3g47200-like [Pyrus x bretschneideri]
EVM0007166.1	5.10309	1.7835	1.83433	0.580421	0.613506	Cluster2	hypothetical protein PRUPE_ppa014171mg [Prunus persica]
EVM0017571.1	1.19549	0.468666	0.197024	0.0640666	0.22097	Cluster2	PREDICTED: TMV resistance protein N-like [Pyrus x bretschneideri]
EVM0023940.1	2.34837	0.781877	0.538081	0.140425	0.23393	Cluster2	PREDICTED: uncharacterized protein LOC103959325 [Pyrus x bretschneideri]
EVM0005112.1	2.01882	0.563965	0.560921	0.147313	0.241631	Cluster2	PREDICTED: putative cyclin-D6-1 [Pyrus x bretschneideri]
EVM0019749.1	1.0703	0.329777	0.399888	0.115193	0.13105	Cluster2	hypothetical protein PRUPE_ppa001509mg [Prunus persica]
EVM0038289.1	3.7673	1.16492	1.01742	0.286839	0.458063	Cluster2	PREDICTED: RING-H2 finger protein ATL80 [Pyrus x bretschneideri]
EVM0038573.1	12.8512	1.57552	0.352532	2.76887	4.11013	Cluster2	PREDICTED: (3S,6E)-nerolidol synthase 1-like isoform X1 [Pyrus x bretschneideri]
EVM0029624.1	48.6174	19.4383	3.1627	3.69963	14.2643	Cluster2	PREDICTED: myb-related protein 308-like [Pyrus x bretschneideri]
EVM0038801.1	103.717	6.91319	0.762677	3.90702	12.6524	Cluster2	PREDICTED: uncharacterized protein At1g05835-like isoform X2 [Pyrus x bretschneideri]
EVM0017059.1	2.57685	1.09804	0.128351	0.106942	0.903053	Cluster2	PREDICTED: protein NRT1/ PTR FAMILY 4.5-like [Pyrus x bretschneideri]
EVM0021103.1	18.7929	3.22449	0.534738	0.381477	2.42126	Cluster2	PREDICTED: transcription factor bHLH36-like [Pyrus x bretschneideri]
EVM0033233.1	5.17137	1.7012	0.375483	0.950603	2.2149	Cluster2	PREDICTED: WD repeat-containing protein LWD2-like [Pyrus x bretschneideri]
EVM0035430.1	5.45372	2.12372	0.740378	0.445633	1.95098	Cluster2	PREDICTED: tonoplast dicarboxylate transporter-like isoform X3 [Pyrus x bretschneideri]
EVM0000960.1	1.0569	0.459702	0.0934153	0.0853039	0.349008	Cluster2	PREDICTED: uncharacterized protein LOC103958368 isoform X1 [Pyrus x bretschneideri]
EVM0032018.1	0.775502	0.314948	0.100849	0.104828	0.291726	Cluster2	PREDICTED: calcium-transporting ATPase 4, endoplasmic reticulum-type-like [Pyrus x bretschneideri]
EVM0015628.1	1.68752	0.709002	0.255627	0.103052	0.558623	Cluster2	PREDICTED: uncharacterized protein LOC103953385 [Pyrus x bretschneideri]
EVM0035689.1	9.67933	0.674732	1.83804	3.17007	0.373807	Cluster2	PREDICTED: transcription factor ORG2-like isoform X2 [Pyrus x bretschneideri]
EVM0035071.1	18.3392	0.777245	1.38264	2.45393	0.508158	Cluster2	PREDICTED: uncharacterized protein LOC103967155 [Pyrus x bretschneideri]
EVM0030227.1	71.2755	29.6203	10.9315	6.50092	8.62736	Cluster2	PREDICTED: aldehyde dehydrogenase family 3 member H1-like [Malus domestica]
EVM0013965.1	320.051	82.4972	60.7361	118.043	13.8668	Cluster2	PREDICTED: proline-rich protein 4-like [Pyrus x bretschneideri]
EVM0023496.1	64.4076	14.3628	10.643	15.9497	5.40537	Cluster2	TIR-NBS-LRR-type disease resistance-like protein [Pyrus x bretschneideri]
EVM0036065.1	44.2713	18.0129	9.76247	6.15161	3.67187	Cluster2	PREDICTED: TMV resistance protein N-like [Pyrus x bretschneideri]
EVM0034043.1	156.391	68.3188	46.3017	26.426	17.2983	Cluster2	PREDICTED: uncharacterized protein LOC103958323 [Pyrus x bretschneideri]
EVM0029690.1	46.4066	17.2299	8.89573	5.33183	4.21424	Cluster2	PREDICTED: caffeoylshikimate esterase-like [Pyrus x bretschneideri]
EVM0026406.1	35.3076	14.9461	11.4211	13.8366	5.50707	Cluster2	PREDICTED: tetrahydrocannabinolic acid synthase-like [Pyrus x bretschneideri]
EVM0040156.1	119.951	16.2289	9.0807	8.73481	4.5008	Cluster2	PREDICTED: uncharacterized protein LOC103933801 [Pyrus x bretschneideri]
EVM0004513.1	27.8443	10.8526	7.77722	4.56298	3.44485	Cluster2	PREDICTED: CTP synthase [Pyrus x bretschneideri]
EVM0023518.1	138.06	20.4596	4.05011	10.0306	7.60939	Cluster2	PREDICTED: LOW QUALITY PROTEIN: uncharacterized protein LOC103929236 [Pyrus x bretschneideri]
EVM0001559.1	258.875	32.9411	16.4311	53.3997	15.4837	Cluster2	PREDICTED: GDSL esterase/lipase LTL1-like [Pyrus x bretschneideri]
EVM0021919.1	18.6429	6.20009	1.02204	0.738555	0.847074	Cluster2	PREDICTED: isoleucine N-monooxygenase 2-like [Pyrus x bretschneideri]
EVM0018545.1	32.587	10.5203	1.80248	1.99102	2.35061	Cluster2	PREDICTED: leucoanthocyanidin reductase-like isoform X1 [Pyrus x bretschneideri]
EVM0033747.1	44.2932	11.2718	6.15725	5.06295	3.37828	Cluster2	PREDICTED: probable pectate lyase 8 [Pyrus x bretschneideri]
EVM0023988.1	23.0452	5.77422	3.54872	3.19282	1.38692	Cluster2	PREDICTED: protein HOTHEAD [Pyrus x bretschneideri]
EVM0011410.1	11.8455	5.2578	4.46157	4.1308	1.74681	Cluster2	PREDICTED: disease resistance protein RPM1-like [Pyrus x bretschneideri]
EVM0017809.1	19.211	7.33284	2.87683	2.07589	2.15091	Cluster2	PREDICTED: aldehyde dehydrogenase family 2 member C4-like [Pyrus x bretschneideri]
EVM0015493.1	134.542	48.1029	40.6794	46.5048	22.0311	Cluster2	PREDICTED: protein YLS9-like [Pyrus x bretschneideri]
EVM0005217.1	36.9591	10.7729	9.77862	5.19672	3.56131	Cluster2	PREDICTED: probable protein phosphatase 2C 25 [Pyrus x bretschneideri]
EVM0035567.1	20.1202	6.31264	0.850272	1.08953	0.605528	Cluster2	PREDICTED: probable 2-oxoglutarate-dependent dioxygenase AOP1 [Malus domestica]
EVM0034673.1	20.334	8.97944	3.8736	4.03103	2.34078	Cluster2	PREDICTED: flavonol synthase/flavanone 3-hydroxylase [Pyrus x bretschneideri]
EVM0022448.1	17.0686	6.06037	1.24413	1.63063	1.40726	Cluster2	PREDICTED: endoglucanase 17 [Pyrus x bretschneideri]
EVM0013871.1	9.46264	3.64721	0.35139	0.435043	0.26372	Cluster2	PREDICTED: 7-deoxyloganetin glucosyltransferase-like [Pyrus x bretschneideri]
EVM0020694.1	8.90315	3.88042	2.19487	1.93399	0.840992	Cluster2	PREDICTED: protein NRT1/ PTR FAMILY 5.4-like [Pyrus x bretschneideri]
EVM0024751.1	54.5208	12.387	10.9236	12.3048	5.0794	Cluster2	PREDICTED: probable WRKY transcription factor 53 [Pyrus x bretschneideri]
EVM0017405.1	17.1808	5.47372	6.03013	5.15666	2.41468	Cluster2	PREDICTED: receptor-like protein 12 [Pyrus x bretschneideri]
EVM0016854.1	48.0502	11.9308	11.9347	10.4486	5.38784	Cluster2	PREDICTED: uncharacterized protein LOC103948984 [Pyrus x bretschneideri]
EVM0013247.1	31.7552	7.91174	2.66077	4.02812	2.05485	Cluster2	PREDICTED: LOB domain-containing protein 1-like [Malus domestica]
EVM0005472.1	22.3727	9.47258	3.93573	1.87865	2.6225	Cluster2	PREDICTED: uncharacterized protein LOC103964331 [Pyrus x bretschneideri]
EVM0030656.1	10.4813	3.54687	1.02415	1.47651	0.997311	Cluster2	PREDICTED: 3-ketoacyl-CoA synthase 12-like [Pyrus x bretschneideri]
EVM0028596.1	58.9499	20.1202	8.61755	4.71582	6.16313	Cluster2	PREDICTED: EPIDERMAL PATTERNING FACTOR-like protein 5 [Pyrus x bretschneideri]
EVM0009294.1	13.5718	5.23068	3.00292	3.29248	1.54852	Cluster2	PREDICTED: protein FD-like [Pyrus x bretschneideri]
EVM0014231.1	23.1814	3.36093	1.1948	1.90793	0.749254	Cluster2	PREDICTED: uncharacterized protein LOC103423846 [Malus domestica]
EVM0000677.1	7.73329	2.74694	1.00626	1.6453	0.817586	Cluster2	PREDICTED: sodium/hydrogen exchanger 1-like [Malus domestica]
EVM0040723.1	19.3532	5.26288	2.00462	1.79393	2.01454	Cluster2	PREDICTED: uncharacterized protein LOC103930791 [Pyrus x bretschneideri]
EVM0031551.1	4.76534	1.85016	0.568709	0.349366	0.493022	Cluster2	PREDICTED: cysteine-rich receptor-like protein kinase 10 [Malus domestica]
EVM0010153.1	8.08949	3.77418	2.07261	1.72158	1.14278	Cluster2	PREDICTED: vacuolar protein sorting-associated protein 2 homolog 2 [Malus domestica]
EVM0005892.1	9.9322	4.03501	0.425928	0.510906	0.219566	Cluster2	PREDICTED: auxin-responsive protein IAA33-like [Malus domestica]
EVM0008141.1	3.41617	1.56286	0.545883	0.884133	0.382181	Cluster2	PREDICTED: uncharacterized protein LOC103936219 [Pyrus x bretschneideri]
EVM0023415.1	15.205	2.61889	1.34986	1.41343	0.23964	Cluster2	PREDICTED: zinc finger protein ZAT11-like [Pyrus x bretschneideri]
EVM0001628.1	7.066	2.76382	1.76633	1.50163	0.713956	Cluster2	PREDICTED: alpha carbonic anhydrase 4-like [Pyrus x bretschneideri]
EVM0036433.1	4.26602	1.47132	0.872722	0.677619	0.298669	Cluster2	AP2 domain class transcription factor [Malus domestica]
EVM0032140.1	19.7095	6.45413	3.79915	1.86483	2.78529	Cluster2	PREDICTED: rho GDP-dissociation inhibitor 1-like [Pyrus x bretschneideri]
EVM0010144.1	6.69845	1.16522	1.00514	0.543849	0.302721	Cluster2	PREDICTED: phospholipase A1-Igamma1, chloroplastic-like [Pyrus x bretschneideri]
EVM0012015.1	4.94672	1.68932	0.766801	0.500764	0.446763	Cluster2	PREDICTED: probable mitochondrial chaperone BCS1-B [Pyrus x bretschneideri]
EVM0032476.1	3.49882	1.29069	0.779977	0.952292	0.388023	Cluster2	PREDICTED: uncharacterized protein LOC103958822 [Pyrus x bretschneideri]
EVM0001838.1	6.04743	1.25935	0.0891313	0.0762448	0.0646781	Cluster2	PREDICTED: cinnamoyl-CoA reductase 2-like isoform X2 [Prunus mume]
EVM0006530.1	8.86369	2.80969	3.3907	2.89081	0.335136	Cluster2	PREDICTED: calcium-binding protein PBP1-like [Pyrus x bretschneideri]
EVM0002314.1	2.85478	1.14317	0.278981	0.187984	0.19674	Cluster2	PREDICTED: uncharacterized protein LOC103928539 isoform X2 [Pyrus x bretschneideri]
EVM0031803.1	4.56754	2.0624	0.932088	1.51885	0.509282	Cluster2	PREDICTED: transcription factor bHLH36-like [Malus domestica]
EVM0020658.1	1.16695	0.335691	0	0	0	Cluster2	PREDICTED: (-)-germacrene D synthase-like [Pyrus x bretschneideri]
EVM0035469.1	1.85508	0.6254	0.47471	0.359834	0.190793	Cluster2	PREDICTED: phosphate transporter PHO1 homolog 3-like isoform X4 [Pyrus x bretschneideri]
EVM0042137.1	11.443	1.26099	0.940555	0.877251	0.0765145	Cluster2	PREDICTED: ethylene-responsive transcription factor ERF017-like [Pyrus x bretschneideri]
EVM0024074.1	4.86724	2.17605	1.07569	1.01821	0.475304	Cluster2	PREDICTED: multiple C2 and transmembrane domain-containing protein 1-like [Pyrus x bretschneideri]
EVM0011305.1	1.90374	0.66263	0.0467004	0.0240377	0.0641225	Cluster2	PREDICTED: UDP-glycosyltransferase 83A1-like [Pyrus x bretschneideri]
EVM0010686.1	6.40125	2.16041	0.741048	0.670278	0.722406	Cluster2	PREDICTED: uncharacterized protein LOC103937939 [Pyrus x bretschneideri]
EVM0009361.1	2.42863	0.669415	0.301799	0.511922	0.0163161	Cluster2	hypothetical protein PRUPE_ppa020710mg [Prunus persica]
EVM0016097.1	1.75069	0.832795	0.316428	0.278857	0.19579	Cluster2	PREDICTED: UDP-glycosyltransferase 76F1-like [Pyrus x bretschneideri]
EVM0033478.1	6.55988	2.48521	2.48502	1.15505	1.00607	Cluster2	PREDICTED: protein trichome birefringence-like 36 [Pyrus x bretschneideri]
EVM0028668.1	0.804064	0.321237	0.0363994	0.0242624	0	Cluster2	PREDICTED: probable F-box protein At4g22030 [Pyrus x bretschneideri]
EVM0039147.1	10.8571	2.88991	2.16095	2.09915	1.09939	Cluster2	PREDICTED: GDSL esterase/lipase At5g45670-like [Malus domestica]
EVM0040917.1	1.44444	0.624446	0.309798	0.176486	0.177754	Cluster2	PREDICTED: uncharacterized protein LOC103449088 [Malus domestica]
EVM0033811.1	2.19532	0.725811	0.817689	0.759889	0.104166	Cluster2	PREDICTED: D-galacturonate reductase-like [Pyrus x bretschneideri]
EVM0020183.1	14.559	3.40421	3.0945	5.65146	1.4974	Cluster2	PREDICTED: transcription factor bHLH35 [Pyrus x bretschneideri]
EVM0009014.1	0.863596	0.278774	0.0859127	0.0787137	0.0639831	Cluster2	PREDICTED: uncharacterized protein LOC103949485 [Pyrus x bretschneideri]
EVM0005687.1	1.72033	0.668637	0.0289497	0.0288776	0	Cluster2	PREDICTED: uncharacterized protein LOC103937652 [Pyrus x bretschneideri]
EVM0038823.1	2.48482	0.936548	0.474784	0.864463	0.264945	Cluster2	PREDICTED: RING-H2 finger protein ATL16 [Pyrus x bretschneideri]
EVM0010864.1	0.893083	0.205619	0.328281	0.0388816	0	Cluster2	PREDICTED: syntaxin-124 [Pyrus x bretschneideri]
EVM0032892.1	1.10518	0.334263	0.0490869	0.0496542	0	Cluster2	PREDICTED: probable 2-oxoglutarate-dependent dioxygenase AOP1 [Pyrus x bretschneideri]
EVM0021267.1	10.0672	4.44557	2.12969	1.00497	1.66604	Cluster2	PREDICTED: uncharacterized protein LOC103425162 [Malus domestica]
EVM0011477.1	2.72313	0.964909	0.57013	0.587446	0.184617	Cluster2	PREDICTED: uncharacterized protein LOC103935160 [Pyrus x bretschneideri]
EVM0021426.1	2.45194	0.706425	0.676809	1.0112	0.273798	Cluster2	PREDICTED: lysine histidine transporter-like 8 [Prunus mume]
EVM0038276.1	1.79335	0.365571	0.259106	0.222013	0.0443738	Cluster2	PREDICTED: uncharacterized protein LOC103957435 [Pyrus x bretschneideri]
EVM0008438.1	1.48159	0.558099	0.309184	0.210653	0.171968	Cluster2	PREDICTED: probable receptor-like protein kinase At1g67000 isoform X1 [Pyrus x bretschneideri]
EVM0017389.1	1.14446	0.34724	0.059692	0.0120783	0.0130172	Cluster2	PREDICTED: serine/threonine-protein kinase At5g01020-like [Pyrus x bretschneideri]
EVM0040789.1	2.02137	0.497257	0.152555	0.124036	0	Cluster2	PREDICTED: BAG family molecular chaperone regulator 2-like [Pyrus x bretschneideri]
EVM0017886.1	1.09976	0.509514	0.169643	0.325171	0.150455	Cluster2	PREDICTED: cysteine-rich receptor-like protein kinase 10 [Malus domestica]
EVM0014599.1	1.40833	0.132351	0.0277451	0.00563041	0.006035	Cluster2	PREDICTED: protein FAR1-RELATED SEQUENCE 5-like [Malus domestica]
EVM0030701.1	3.30284	1.02226	0.915886	0.636935	0.338006	Cluster2	PREDICTED: cyclin-D5-1-like [Pyrus x bretschneideri]
EVM0040340.1	1.30899	0.418758	0.155114	0.0849461	0.0993318	Cluster2	PREDICTED: uncharacterized protein LOC103947882 [Pyrus x bretschneideri]
EVM0022202.1	0.5269	0.211269	0.0906912	0.0421399	0.0384033	Cluster2	PREDICTED: leucine-rich repeat receptor-like protein kinase PXL1 [Pyrus x bretschneideri]
EVM0019766.1	1.38918	0.310821	0.350923	0.242974	0.0349503	Cluster2	PREDICTED: probable mitochondrial chaperone BCS1-B [Malus domestica]
EVM0018803.1	0.57085	0.237034	0.0706378	0.0362098	0.0307735	Cluster2	PREDICTED: phosphatidylinositol/phosphatidylcholine transfer protein SFH3-like [Pyrus x bretschneideri]
EVM0029607.1	1.45596	0.51927	0.196741	0.127988	0.134755	Cluster2	PREDICTED: probable mitochondrial chaperone BCS1-B [Prunus mume]
EVM0027669.1	2.69122	1.23969	0.38568	0.439319	0.507681	Cluster2	PREDICTED: uncharacterized protein At5g39865 [Pyrus x bretschneideri]
EVM0025938.1	1.75597	0.658034	0.471296	0.449579	0.225146	Cluster2	PREDICTED: putative kinase-like protein TMKL1 [Pyrus x bretschneideri]
EVM0014093.1	5.12818	1.48941	0.405256	0.330094	0.308011	Cluster2	PREDICTED: uncharacterized protein LOC103945646 [Pyrus x bretschneideri]
EVM0017772.1	2.30096	0.961581	0.233394	0.118969	0.253671	Cluster2	PREDICTED: myb-related protein Hv1-like [Pyrus x bretschneideri]
EVM0026446.1	3.84013	1.21626	0.271537	0.34746	0.442284	Cluster2	PREDICTED: epoxide hydrolase 4 [Pyrus x bretschneideri]
EVM0013326.1	1.33101	0.500046	0.177981	0.0544463	0.0383893	Cluster2	PREDICTED: uncharacterized protein LOC103405482 [Malus domestica]
EVM0002305.1	0.968572	0.303499	0.109525	0.137594	0.109442	Cluster2	PREDICTED: TMV resistance protein N-like [Pyrus x bretschneideri]
EVM0002301.1	1.73883	0.774164	0.285715	0.895004	0.319728	Cluster2	PREDICTED: zinc finger protein 90-like [Pyrus x bretschneideri]
EVM0039805.1	2.18936	0.938052	0.341872	0.163259	0.249708	Cluster2	PREDICTED: uncharacterized protein LOC103963661 [Pyrus x bretschneideri]
EVM0033030.1	1.08969	0.497368	0.159266	0.196441	0.208158	Cluster2	PREDICTED: putative serine/threonine-protein kinase-like protein CCR3 [Malus domestica]
EVM0015065.1	2.52604	0.925433	0.497191	0.204586	0.369699	Cluster2	PREDICTED: transcription factor bHLH18-like [Malus domestica]
EVM0033214.1	3.05617	0.404297	0.149321	0.0150656	0.0812869	Cluster2	PREDICTED: ankyrin repeat-containing protein At3g12360-like [Malus domestica]
EVM0009247.1	0.342668	0.109129	0.11309	0.0450024	0.01434	Cluster2	PREDICTED: TMV resistance protein N-like [Malus domestica]
EVM0029225.1	3.22436	0.891091	0.133407	0.0337216	0.144094	Cluster2	PREDICTED: phytohormone-binding protein-like [Pyrus x bretschneideri]
EVM0028958.1	3.04771	0.760941	0.220554	0.531513	0.288665	Cluster2	PREDICTED: fructose-1,6-bisphosphatase, cytosolic-like [Pyrus x bretschneideri]
EVM0019502.1	4.77679	1.99057	1.01985	0.334591	0.786075	Cluster2	PREDICTED: UDP-glycosyltransferase 85A5-like [Malus domestica]
EVM0017137.1	0.404861	0.128302	0.0374683	0	0.00819832	Cluster2	PREDICTED: ankyrin repeat-containing protein At3g12360-like isoform X1 [Pyrus x bretschneideri]
EVM0020424.1	0.571056	0.1173	0.0602424	0.0610741	0	Cluster2	PREDICTED: B3 domain-containing transcription factor VRN1-like [Malus domestica]
EVM0012534.1	1.55245	0.462868	0.113819	0.162695	0.14785	Cluster2	PREDICTED: uncharacterized protein LOC103948012 [Pyrus x bretschneideri]
EVM0029791.1	0.439443	0.162639	0.0753595	0.0494762	0.0222607	Cluster2	PREDICTED: ubiquitin carboxyl-terminal hydrolase 12-like [Pyrus x bretschneideri]
EVM0008022.1	3.38648	0.534666	0.0769007	0.081329	0.0849786	Cluster2	PREDICTED: dirigent protein 22-like [Pyrus x bretschneideri]
EVM0011550.1	1.29173	0.286944	0.181707	0.201409	0.0657976	Cluster2	PREDICTED: 3-ketoacyl-CoA synthase 12-like [Pyrus x bretschneideri]
EVM0033965.1	1.05226	0.378227	0.0738999	0.0386483	0.040572	Cluster2	PREDICTED: putative vesicle-associated membrane protein 726 [Pyrus x bretschneideri]
EVM0003102.1	2.3244	0.354189	0.399851	0.371551	0.168692	Cluster2	PREDICTED: serine/threonine-protein kinase-like protein CCR4 [Pyrus x bretschneideri]
EVM0042482.1	3.01835	0.472772	0.501098	0.234288	0.164083	Cluster2	PREDICTED: uncharacterized protein LOC103945230 [Pyrus x bretschneideri]
EVM0000620.1	0.798384	0.229712	0.0391348	0.0411872	0.0285777	Cluster2	PREDICTED: uncharacterized protein LOC103426964 isoform X1 [Malus domestica]
EVM0035516.1	0.885166	0.258166	0.0308931	0.0210195	0.0672612	Cluster2	PREDICTED: polygalacturonase QRT3 [Pyrus x bretschneideri]
EVM0001043.1	3.54743	1.31661	0.868217	0.431514	0.521224	Cluster2	hypothetical protein PRUPE_ppa020442mg [Prunus persica]
EVM0010699.1	1.02289	0.400952	0.1368	0.165345	0.148545	Cluster2	PREDICTED: probable leucine-rich repeat receptor-like protein kinase At5g49770 isoform X2 [Pyrus x bretschneideri]
EVM0033414.1	1.01724	0.159861	0.224641	0.146006	0.0488191	Cluster2	sieve element occlusion a [Malus domestica]
EVM0010260.1	5.10556	0.251053	0.380872	0.725256	0	Cluster2	PREDICTED: flowering-promoting factor 1-like protein 3 [Malus domestica]
EVM0026522.1	1.59603	0.565645	0.13704	0.17796	0.225169	Cluster2	PREDICTED: protein PHYTOCHROME KINASE SUBSTRATE 3-like [Pyrus x bretschneideri]
EVM0041156.1	0.613453	0.162608	0.0478877	0.0164711	0.0641718	Cluster2	PREDICTED: receptor-like protein 12 [Pyrus x bretschneideri]
EVM0004416.1	0.620139	0.135608	0.0568557	0	0.0248696	Cluster2	PREDICTED: uncharacterized protein LOC103445818 [Malus domestica]
EVM0010641.1	0.435527	0.110722	0.0614076	0.0105639	0.0385365	Cluster2	PREDICTED: probable LRR receptor-like serine/threonine-protein kinase At3g47570 [Pyrus x bretschneideri]
EVM0003957.1	137.386	43.792	8.61136	23.0539	44.9691	Cluster2	PREDICTED: chalcone synthase [Pyrus x bretschneideri]
EVM0011328.1	219.533	103.36	34.8101	28.2159	67.459	Cluster2	hypothetical protein PRUPE_ppa008455mg [Prunus persica]
EVM0019133.1	72.329	28.3342	9.92487	26.6551	24.9268	Cluster2	PREDICTED: endoglucanase 17-like [Malus domestica]
EVM0038024.1	19.8509	6.89049	1.47251	5.20645	3.66345	Cluster2	PREDICTED: chalcone--flavonone isomerase-like [Pyrus x bretschneideri]
EVM0020528.1	115.073	31.0848	6.71362	16.0203	24.4457	Cluster2	PREDICTED: auxin-induced protein 15A-like [Pyrus x bretschneideri]
EVM0042522.1	60.1352	24.3203	6.13703	14.6668	17.3651	Cluster2	PREDICTED: homeobox protein knotted-1-like 6 [Pyrus x bretschneideri]
EVM0022917.1	24.0347	8.43945	1.87148	5.66117	8.4192	Cluster2	PREDICTED: myb-related protein 308-like [Pyrus x bretschneideri]
EVM0041503.1	22.285	9.10639	2.70338	6.95016	8.22514	Cluster2	PREDICTED: expansin-A10-like isoform X1 [Pyrus x bretschneideri]
EVM0034502.1	9.45446	1.58858	0.0803736	1.58026	1.11857	Cluster2	PREDICTED: IAA-amino acid hydrolase ILR1-like 4 [Malus domestica]
EVM0022637.1	4.68705	1.73462	0.315976	1.09137	1.73651	Cluster2	PREDICTED: WD repeat-containing protein LWD2-like [Pyrus x bretschneideri]
EVM0001361.1	6.83237	1.68839	0.570307	1.36644	1.508	Cluster2	hypothetical protein PRUPE_ppa025618mg [Prunus persica]
EVM0033004.1	2.56115	1.11952	0.2145	0.864508	0.983521	Cluster2	PREDICTED: GEM-like protein 6 [Pyrus x bretschneideri]
EVM0038256.1	3.55547	0.880033	0.141054	0.750485	1.3433	Cluster2	PREDICTED: flavonol synthase/flavanone 3-hydroxylase-like [Fragaria vesca subsp. vesca]
EVM0033698.1	13.0209	1.17133	0.322526	1.66792	2.03102	Cluster2	PREDICTED: monothiol glutaredoxin-S11 [Malus domestica]
EVM0035935.1	2.94676	1.23043	0.209487	0.0930381	0.591119	Cluster2	PREDICTED: RING-H2 finger protein ATL70-like [Pyrus x bretschneideri]
EVM0005216.1	2.63628	1.32803	0.398257	0.429727	1.04642	Cluster2	PREDICTED: ethylene-responsive transcription factor ERF039-like [Pyrus x bretschneideri]
EVM0041733.1	5.29663	0.488258	0.0844186	0	0.276669	Cluster2	PREDICTED: protein LIGHT-DEPENDENT SHORT HYPOCOTYLS 10-like [Pyrus x bretschneideri]
EVM0030970.1	1.41198	0.261122	0.05776	0.384757	0.388761	Cluster2	PREDICTED: LRR receptor-like serine/threonine-protein kinase ERL1 [Pyrus x bretschneideri]
EVM0023060.1	178.719	76.7573	44.2094	18.6325	81.0734	Cluster2	PREDICTED: beta-amyrin synthase-like [Pyrus x bretschneideri]
EVM0022821.1	47.524	19.2408	9.17896	4.29453	21.3669	Cluster2	PREDICTED: pleiotropic drug resistance protein 2-like [Pyrus x bretschneideri]
EVM0029298.1	216.697	96.9759	51.3014	22.5589	58.8168	Cluster2	PREDICTED: omega-hydroxypalmitate O-feruloyl transferase-like [Pyrus x bretschneideri]
EVM0020104.1	43.7407	17.6183	8.11304	1.67522	8.81198	Cluster2	PREDICTED: BTB/POZ domain-containing protein At5g67385-like isoform X1 [Pyrus x bretschneideri]
EVM0028120.1	51.7908	19.03	9.75079	3.41395	9.80996	Cluster2	PREDICTED: uncharacterized protein LOC103943583 [Pyrus x bretschneideri]
EVM0012654.1	27.1297	11.0509	5.71161	2.7299	8.37238	Cluster2	PREDICTED: beta-amyrin synthase-like [Pyrus x bretschneideri]
EVM0021483.1	15.7812	6.19838	3.37888	1.11088	5.91642	Cluster2	PREDICTED: shikimate O-hydroxycinnamoyltransferase [Pyrus x bretschneideri]
EVM0025991.1	13.636	4.52141	2.3603	1.2255	2.89484	Cluster2	PREDICTED: uncharacterized protein LOC103947055 [Pyrus x bretschneideri]
EVM0040305.1	8.90261	4.02233	2.61696	0.926943	2.83749	Cluster2	PREDICTED: 7-deoxyloganetin glucosyltransferase-like [Pyrus x bretschneideri]
EVM0021487.1	29.333	11.1118	7.76438	3.17434	8.52024	Cluster2	PREDICTED: indole-3-acetic acid-induced protein ARG7-like [Malus domestica]
EVM0028856.1	19.2818	1.14791	1.79101	0.467165	0.703335	Cluster2	PREDICTED: myb-related protein Myb4-like [Pyrus x bretschneideri]
EVM0031097.1	7.52086	3.28962	1.61579	0.279366	2.10635	Cluster2	PREDICTED: myb-like protein J [Pyrus x bretschneideri]
EVM0016839.1	8.38787	3.03937	3.16945	1.36713	1.61752	Cluster2	PREDICTED: indole-3-acetate O-methyltransferase 1-like [Malus domestica]
EVM0003627.1	2.9559	1.25922	0.719313	0.264099	0.642165	Cluster2	PREDICTED: uncharacterized protein LOC103951585 [Pyrus x bretschneideri]
EVM0017227.1	5.44177	1.85118	1.18364	0.591285	1.28552	Cluster2	PREDICTED: myb-like protein X [Malus domestica]
EVM0017626.1	2.15094	0.483872	0.473675	0.13823	0.266582	Cluster2	PREDICTED: protein NRT1/ PTR FAMILY 7.3-like [Pyrus x bretschneideri]
EVM0030594.1	1.21187	0.464994	0.282143	0.0681224	0.280489	Cluster2	PREDICTED: receptor-like protein kinase FERONIA [Pyrus x bretschneideri]
EVM0025101.1	2.09277	0.402185	0.179997	0.022179	0.322122	Cluster2	PREDICTED: tyrosine-sulfated glycopeptide receptor 1-like [Malus domestica]
EVM0035438.1	2.4997	0.784281	0.593225	0.231657	0.905524	Cluster2	PREDICTED: serine/threonine-protein kinase HT1-like, partial [Pyrus x bretschneideri]
EVM0003302.1	2.82979	0.778995	0.391028	0.213702	1.14716	Cluster2	PREDICTED: 2-oxoglutarate-dependent dioxygenase AOP3-like [Malus domestica]
EVM0004014.1	3.38361	1.02309	0.548352	0.24436	1.06133	Cluster2	PREDICTED: plasma membrane-associated cation-binding protein 1-like [Pyrus x bretschneideri]
EVM0002176.1	0.995159	0.366709	0.276014	0.135304	0.399007	Cluster2	PREDICTED: receptor-like protein 2 [Malus domestica]
EVM0033807.1	0.796324	0.217758	0.113064	0.0270168	0.198444	Cluster2	PREDICTED: protein NRT1/ PTR FAMILY 5.1-like [Malus domestica]
EVM0015427.1	441.496	114.573	93.3447	58.689	35.2302	Cluster2	PREDICTED: protein E6-like [Pyrus x bretschneideri]
EVM0003269.1	34.5401	16.6028	5.03823	6.41676	4.22677	Cluster2	PREDICTED: uncharacterized protein LOC103950692 isoform X2 [Pyrus x bretschneideri]
EVM0009996.1	31.0311	15.3806	5.39354	7.58017	3.45102	Cluster2	PREDICTED: glycerol-3-phosphate 2-O-acyltransferase 6-like [Pyrus x bretschneideri]
EVM0005895.1	368.514	145.343	114.71	88.7447	51.617	Cluster2	PREDICTED: gibberellin-regulated protein 4-like [Pyrus x bretschneideri]
EVM0038815.1	173.103	55.3105	37.6478	33.0716	22.0813	Cluster2	PREDICTED: uncharacterized protein LOC103943587 [Pyrus x bretschneideri]
EVM0026642.1	88.4719	30.5031	13.3989	8.70364	11.075	Cluster2	PREDICTED: ethylene-responsive transcription factor ERF105-like [Pyrus x bretschneideri]
EVM0026324.1	54.7926	24.525	8.20983	11.6016	9.3262	Cluster2	PREDICTED: probable inactive receptor kinase At5g58300 [Pyrus x bretschneideri]
EVM0019112.1	477.595	75.7787	31.8862	67.5059	31.455	Cluster2	PREDICTED: expansin-A4 [Pyrus x bretschneideri]
EVM0021893.1	36.9117	17.8935	6.00948	5.761	5.29002	Cluster2	PREDICTED: reticulon-like protein B1 [Pyrus x bretschneideri]
EVM0019012.1	55.2353	21.2787	8.8638	15.8959	8.0498	Cluster2	PREDICTED: putative nuclease HARBI1 [Malus domestica]
EVM0009427.1	10.9058	4.25773	3.14248	2.46526	1.57501	Cluster2	PREDICTED: uncharacterized protein LOC103934198 [Pyrus x bretschneideri]
EVM0032726.1	75.3725	22.4896	18.4918	16.2732	10.0655	Cluster2	PREDICTED: endoglucanase 11 isoform X1 [Pyrus x bretschneideri]
EVM0005218.1	41.3082	19.4121	8.78441	8.47956	7.30011	Cluster2	PREDICTED: anthocyanidin 3-O-glucosyltransferase 7-like [Pyrus x bretschneideri]
EVM0030753.1	33.0723	8.721	5.55564	8.89705	3.39678	Cluster2	PREDICTED: cytochrome P450 86A8 [Pyrus x bretschneideri]
EVM0015586.1	171.094	54.9813	47.2265	39.4797	22.8178	Cluster2	PREDICTED: MLP-like protein 423 [Pyrus x bretschneideri]
EVM0031229.1	9.18054	4.63617	0.895576	1.74178	1.17392	Cluster2	linoleate 13S-lipoxygenase 3-1, chloroplastic-like [Malus domestica]
EVM0007892.1	67.0739	13.1847	7.04814	11.6519	4.96953	Cluster2	PREDICTED: GDSL esterase/lipase At4g28780 [Malus domestica]
EVM0016780.1	9.04744	4.84174	2.21414	3.68961	1.28878	Cluster2	PREDICTED: uncharacterized protein LOC103946705 [Pyrus x bretschneideri]
EVM0021029.1	24.2352	8.57126	3.70715	5.47118	2.45707	Cluster2	PREDICTED: AP2-like ethylene-responsive transcription factor At1g16060 [Pyrus x bretschneideri]
EVM0011552.1	25.2815	12.2133	2.48097	6.20996	3.57577	Cluster2	PREDICTED: brassinosteroid-regulated protein BRU1-like [Pyrus x bretschneideri]
EVM0012124.1	59.26	22.3539	20.6677	13.145	9.44063	Cluster2	PREDICTED: U-box domain-containing protein 4-like [Pyrus x bretschneideri]
EVM0039556.1	126.767	14.9467	11.2384	9.63488	6.76418	Cluster2	PREDICTED: uncharacterized protein LOC103933805 [Pyrus x bretschneideri]
EVM0015666.1	29.6852	10.1899	3.49336	6.05085	4.71374	Cluster2	PREDICTED: 3-oxoacyl-[acyl-carrier-protein] reductase 4-like [Malus domestica]
EVM0015078.1	16.508	7.22919	2.33815	4.41186	2.9674	Cluster2	PREDICTED: glucan endo-1,3-beta-glucosidase 14-like [Pyrus x bretschneideri]
EVM0024267.1	35.6474	17.3299	9.6323	10.1227	5.27452	Cluster2	None
EVM0036872.1	34.773	9.48903	6.59597	5.03849	3.88917	Cluster2	PREDICTED: ethylene-responsive transcription factor ERF014-like [Pyrus x bretschneideri]
EVM0031589.1	12.1742	5.1039	3.22627	3.17196	1.94123	Cluster2	PREDICTED: tubby-like F-box protein 5 [Pyrus x bretschneideri]
EVM0005187.1	35.6788	14.6969	6.28669	4.99114	4.7751	Cluster2	PREDICTED: glucan endo-1,3-beta-glucosidase 1-like [Pyrus x bretschneideri]
EVM0039410.1	6.95689	2.9089	1.61948	1.1957	1.07049	Cluster2	PREDICTED: uncharacterized protein LOC103936371 [Pyrus x bretschneideri]
EVM0001630.1	6.22468	3.09733	1.87104	2.35245	0.909196	Cluster2	PREDICTED: protein UNUSUAL FLORAL ORGANS-like [Pyrus x bretschneideri]
EVM0026564.1	8.04393	3.10303	3.01889	2.17526	1.17461	Cluster2	PREDICTED: rab proteins geranylgeranyltransferase component A-like [Pyrus x bretschneideri]
EVM0010417.1	8.5943	3.45641	2.67654	1.99675	1.14169	Cluster2	PREDICTED: GDSL esterase/lipase At5g14450-like isoform X1 [Malus domestica]
EVM0002863.1	6.38889	2.61314	1.26937	0.735009	0.940172	Cluster2	PREDICTED: protein ESKIMO 1-like [Pyrus x bretschneideri]
EVM0001502.1	9.72984	4.77941	1.66692	2.08565	2.07066	Cluster2	PREDICTED: probable pectinesterase/pectinesterase inhibitor 12 [Pyrus x bretschneideri]
EVM0041353.1	8.97662	2.85783	2.02732	1.4636	0.945304	Cluster2	PREDICTED: probable xyloglucan endotransglucosylase/hydrolase protein 31 [Pyrus x bretschneideri]
EVM0016804.1	13.9737	3.70397	1.90781	3.29993	1.74089	Cluster2	PREDICTED: omega-3 fatty acid desaturase, chloroplastic-like [Pyrus x bretschneideri]
EVM0013663.1	7.73999	4.31719	1.68395	1.97522	2.0637	Cluster2	PREDICTED: uncharacterized protein LOC103444451 [Malus domestica]
EVM0011971.1	12.3761	4.25463	1.94363	1.33513	1.64797	Cluster2	PREDICTED: putative cyclin-D6-1 [Malus domestica]
EVM0041417.1	11.7998	3.92343	1.13311	2.25661	1.8758	Cluster2	PREDICTED: 3&apos;-hydroxy-N-methyl-(S)-coclaurine 4&apos;-O-methyltransferase-like isoform X1 [Malus domestica]
EVM0021224.1	3.22849	1.08422	0.439649	0.955346	0.468599	Cluster2	PREDICTED: ABC transporter B family member 13-like [Malus domestica]
EVM0033149.1	5.84434	2.85632	1.50927	1.9939	0.526343	Cluster2	PREDICTED: calmodulin-like protein 7 [Pyrus x bretschneideri]
EVM0041036.1	3.58067	1.49258	1.12778	0.754318	0.441522	Cluster2	PREDICTED: transcription factor MYC4-like [Pyrus x bretschneideri]
EVM0007283.1	1.7739	0.915371	0.519452	0.635632	0.270382	Cluster2	PREDICTED: protein NRT1/ PTR FAMILY 5.14-like isoform X1 [Pyrus x bretschneideri]
EVM0038521.1	5.14963	1.70014	0.666597	0.988853	0.580013	Cluster2	PREDICTED: putative protein TPRXL [Malus domestica]
EVM0012206.1	4.23864	1.44333	0.617491	0.526464	0.509544	Cluster2	PREDICTED: G-type lectin S-receptor-like serine/threonine-protein kinase SD1-1 [Pyrus x bretschneideri]
EVM0013689.1	12.6693	1.44208	1.10443	0.673311	0.466132	Cluster2	PREDICTED: probable receptor-like protein kinase At2g42960 [Pyrus x bretschneideri]
EVM0033779.1	8.97279	4.36457	1.00753	1.93599	1.91359	Cluster2	PREDICTED: WUSCHEL-related homeobox 4 [Pyrus x bretschneideri]
EVM0036346.1	9.69193	3.88312	3.66404	2.6617	1.82886	Cluster2	PREDICTED: uncharacterized protein LOC103941565 [Pyrus x bretschneideri]
EVM0039766.1	4.76771	2.50484	1.80526	1.90547	0.941957	Cluster2	PREDICTED: uncharacterized protein LOC103405046 isoform X1 [Malus domestica]
EVM0006794.1	3.1114	1.14798	0.762006	0.52205	0.493787	Cluster2	PREDICTED: zinc finger protein ZAT9-like [Pyrus x bretschneideri]
EVM0039684.1	4.13915	1.48082	0.586677	0.377726	0.277955	Cluster2	PREDICTED: cytochrome b5 [Malus domestica]
EVM0006188.1	1.90164	0.850857	0.575515	0.408422	0.285545	Cluster2	PREDICTED: uncharacterized protein At3g50808-like [Pyrus x bretschneideri]
EVM0014928.1	5.28718	0.943664	0.114734	0.378812	0.156024	Cluster2	PREDICTED: BON1-associated protein 2-like [Pyrus x bretschneideri]
EVM0024278.1	5.53269	1.67431	0.856494	0.692744	0.733419	Cluster2	PREDICTED: uncharacterized protein LOC103930007 isoform X1 [Pyrus x bretschneideri]
EVM0019524.2	0.792418	0.274646	0.209453	0.130109	0.097024	Cluster2	PREDICTED: squalene monooxygenase-like [Pyrus x bretschneideri]
EVM0008419.1	0.367385	0.0865058	0.0222132	0	0	Cluster2	PREDICTED: HIPL1 protein-like [Pyrus x bretschneideri]
EVM0024819.1	1.19754	0.501402	0.371984	0.253939	0.184398	Cluster2	PREDICTED: uncharacterized protein LOC103967792 [Pyrus x bretschneideri]
EVM0006905.1	3.38374	1.01761	0.990398	0.581666	0.352076	Cluster2	PREDICTED: cytochrome P450 88A1-like [Pyrus x bretschneideri]
EVM0031327.1	1.7192	0.457609	0.212896	0.105595	0.142123	Cluster2	PREDICTED: polygalacturonase QRT3 [Pyrus x bretschneideri]
EVM0007226.1	2.58034	0.594406	0.558418	0.351963	0.244642	Cluster2	PREDICTED: UDP-glycosyltransferase 85A5-like [Malus domestica]
EVM0021459.1	4.76026	1.90066	0.97083	0.817596	0.4349	Cluster2	PREDICTED: defensin Ec-AMP-D2-like [Malus domestica]
EVM0027202.1	1.14871	0.378854	0.0318696	0.0326678	0	Cluster2	PREDICTED: polygalacturonase-like [Pyrus x bretschneideri]
EVM0040635.1	3.97451	1.74004	0.481428	0.824533	0.821452	Cluster2	PREDICTED: beta-galactosidase 5 [Pyrus x bretschneideri]
EVM0029492.1	0.928965	0.374413	0.109157	0.0139015	0.0449463	Cluster2	PREDICTED: uncharacterized protein At1g28695-like [Pyrus x bretschneideri]
EVM0005765.1	0.267078	0.0846324	0.0385402	0.0297142	0.00524374	Cluster2	PREDICTED: L-type lectin-domain containing receptor kinase IV.1-like [Pyrus x bretschneideri]
EVM0032885.1	1.1874	0.401464	0.191319	0.100227	0.103457	Cluster2	PREDICTED: LOW QUALITY PROTEIN: probable pectate lyase 12 [Pyrus x bretschneideri]
EVM0004586.1	0.48523	0.149885	0.0563435	0.014053	0	Cluster2	PREDICTED: myb-related protein 308-like [Pyrus x bretschneideri]
EVM0025789.1	1.10715	0.41937	0.203656	0.506841	0.0444307	Cluster2	PREDICTED: ethylene-responsive transcription factor ESR2-like [Pyrus x bretschneideri]
EVM0009838.1	0.421234	0.14345	0	0	0	Cluster2	PREDICTED: uncharacterized protein LOC103947194 [Pyrus x bretschneideri]
EVM0006563.1	5.32296	1.15257	0.52888	0.409061	0.237321	Cluster2	PREDICTED: uncharacterized protein LOC103943847 [Pyrus x bretschneideri]
EVM0023305.1	1.11123	0.296009	0.0616458	0	0	Cluster2	PREDICTED: uncharacterized protein LOC103940670 [Pyrus x bretschneideri]
EVM0023005.1	1.3605	0.44591	0.233544	0.142155	0.134599	Cluster2	PREDICTED: uncharacterized protein LOC103411788 [Malus domestica]
EVM0004070.1	0.607388	0.150989	0.0822341	0.0834568	0.0125638	Cluster2	PREDICTED: salutaridinol 7-O-acetyltransferase-like [Malus domestica]
EVM0038342.1	1.53527	0.50905	0.206954	0.220793	0.213885	Cluster2	PREDICTED: LOW QUALITY PROTEIN: transcription factor ABORTED MICROSPORES-like [Pyrus x bretschneideri]
EVM0038194.1	1.82429	0.373746	0.106328	0.0908159	0.0467782	Cluster2	PREDICTED: basic leucine zipper 63 [Pyrus x bretschneideri]
EVM0010004.1	1.78478	0.20983	0.0277632	0	0	Cluster2	PREDICTED: uncharacterized protein LOC103963990 [Pyrus x bretschneideri]
EVM0018170.1	1.20716	0.527225	0.270113	0.154063	0.187789	Cluster2	PREDICTED: uncharacterized protein LOC103438018 [Malus domestica]
EVM0037072.1	0.443468	0.0896455	0	0.0255032	0	Cluster2	PREDICTED: 1-aminocyclopropane-1-carboxylate synthase 7-like [Malus domestica]
EVM0007433.1	0.401279	0.105131	0.0533525	0.00930167	0.00963021	Cluster2	PREDICTED: S-type anion channel SLAH2-like [Malus domestica]
EVM0014518.1	0.542277	0.136247	0.0497891	0.0125485	0.0134503	Cluster2	PREDICTED: seven transmembrane domain-containing tyrosine-protein kinase 1-like [Pyrus x bretschneideri]
EVM0000143.1	3.12821	1.35365	0.510771	0.99593	0.610917	Cluster2	PREDICTED: light-inducible protein CPRF2-like [Pyrus x bretschneideri]
EVM0002933.1	0.716191	0.286735	0.0822936	0.163603	0.133049	Cluster2	PREDICTED: uncharacterized protein LOC103957355 [Pyrus x bretschneideri]
EVM0030766.1	3.92044	1.07459	0.253632	0.556367	0.317929	Cluster2	PREDICTED: non-specific lipid-transfer protein 1-like [Pyrus x bretschneideri]
EVM0032085.1	0.825129	0.189276	0.145665	0.0560504	0.0289498	Cluster2	PREDICTED: uncharacterized protein LOC103933261 [Pyrus x bretschneideri]
EVM0039128.1	0.67953	0.180215	0.116398	0.230596	0.0630379	Cluster2	PREDICTED: formin-like protein 4 [Prunus mume]
EVM0018783.1	0.681622	0.301244	0.200448	0.122411	0.148334	Cluster2	PREDICTED: G-type lectin S-receptor-like serine/threonine-protein kinase RKS1 isoform X1 [Pyrus x bretschneideri]
EVM0032200.1	4.05961	2.21743	0.673424	0.933595	1.05605	Cluster2	PREDICTED: uncharacterized protein LOC103948403 [Pyrus x bretschneideri]
EVM0017674.1	1.04061	0.309741	0.268505	0.190619	0.0669631	Cluster2	PREDICTED: expansin-A25-like [Pyrus x bretschneideri]
EVM0009941.1	2.95578	1.1914	0.048971	0.0482005	0.363348	Cluster2	PREDICTED: uncharacterized acetyltransferase At3g50280-like [Malus domestica]
EVM0039711.1	0.49514	0.198922	0.105336	0.0722504	0.0766818	Cluster2	PREDICTED: L-type lectin-domain containing receptor kinase IX.1-like [Pyrus x bretschneideri]
EVM0035082.1	3.28366	1.01913	0.571695	0.262329	0.275298	Cluster2	PREDICTED: uncharacterized protein LOC103947429 [Pyrus x bretschneideri]
EVM0016404.1	0.538476	0.094479	0.0519843	0	0	Cluster2	PREDICTED: probable xyloglucan endotransglucosylase/hydrolase protein 23 [Pyrus x bretschneideri]
EVM0014441.1	2.35191	0.258585	0.366132	0.654598	0.715875	Cluster2	hypothetical protein PRUPE_ppa019976mg [Prunus persica]
EVM0028813.1	562.421	155.628	37.7041	88.5976	88.4169	Cluster2	PREDICTED: protein E6 [Pyrus x bretschneideri]
EVM0041028.1	186.891	69.3682	22.9046	42.8167	82.668	Cluster2	PREDICTED: bifunctional dihydroflavonol 4-reductase/flavanone 4-reductase-like [Pyrus x bretschneideri]
EVM0012887.1	107.941	36.3347	11.2331	24.1489	44.4487	Cluster2	dihydroflavonol reductase [Pyrus pyrifolia]
EVM0020912.1	11.8067	6.08602	1.9866	1.55372	4.39636	Cluster2	PREDICTED: protein ASPARTIC PROTEASE IN GUARD CELL 2 [Pyrus x bretschneideri]
EVM0038887.1	46.1005	7.60723	2.80544	6.72916	6.66185	Cluster2	PREDICTED: expansin-B3-like [Pyrus x bretschneideri]
EVM0032600.1	7.73355	2.98681	1.16941	3.03148	2.07261	Cluster2	PREDICTED: transcription factor bHLH137-like [Pyrus x bretschneideri]
EVM0039562.1	7.47554	1.91644	0.580534	0.869787	1.30592	Cluster2	PREDICTED: auxin-induced in root cultures protein 12-like [Pyrus x bretschneideri]
EVM0020992.1	0.544131	0.27789	0	0.10916	0.115542	Cluster2	PREDICTED: ethylene-responsive transcription factor 2-like [Pyrus x bretschneideri]
EVM0035870.1	3.95198	0.889228	0.297736	0.358796	0.564541	Cluster2	PREDICTED: LOW QUALITY PROTEIN: probable pectate lyase 12 [Pyrus x bretschneideri]
EVM0041324.1	0.752986	0.259686	0	0.103835	0.110147	Cluster2	PREDICTED: uncharacterized protein LOC103452380 [Malus domestica]
EVM0003214.1	2.49949	0.717744	0.176511	0.14923	0.368597	Cluster2	PREDICTED: feruloyl CoA ortho-hydroxylase 1-like [Pyrus x bretschneideri]
EVM0015305.1	0.859784	0.33321	0.0653854	0.410297	0.129655	Cluster2	PREDICTED: zinc transporter 1-like [Pyrus x bretschneideri]
EVM0035858.1	1.69897	0.588088	0.0478585	0.051735	0.583653	Cluster2	PREDICTED: auxin-induced protein 15A [Malus domestica]
EVM0036655.1	2.40996	0.396917	0.907774	0.242499	0.366812	Cluster2	PREDICTED: uncharacterized protein LOC103442596 [Malus domestica]
EVM0002597.1	27.6946	11.0001	7.78648	4.005	6.23655	Cluster2	PREDICTED: inter-alpha-trypsin inhibitor heavy chain H3-like [Malus domestica]
EVM0021982.1	22.5842	10.7149	6.05867	3.22732	5.83755	Cluster2	PREDICTED: serine/threonine-protein kinase Nek2-like [Pyrus x bretschneideri]
EVM0025571.1	65.3849	30.1407	20.5135	10.7827	15.59	Cluster2	PREDICTED: transcription repressor OFP12-like [Pyrus x bretschneideri]
EVM0021989.1	51.2918	16.4946	7.13054	4.55244	11.7436	Cluster2	PREDICTED: protein YLS3-like [Pyrus x bretschneideri]
EVM0019526.1	38.358	15.6884	12.1145	6.88413	16.1816	Cluster2	PREDICTED: heavy metal-associated isoprenylated plant protein 26-like [Pyrus x bretschneideri]
EVM0029329.1	14.6536	2.22608	1.09506	2.52547	3.30312	Cluster2	PREDICTED: (3S,6E)-nerolidol synthase 1-like isoform X1 [Pyrus x bretschneideri]
EVM0021625.1	21.156	8.81337	7.74464	3.62527	5.68004	Cluster2	PREDICTED: peroxidase 16-like [Pyrus x bretschneideri]
EVM0036389.1	4.74529	2.23925	1.17249	0.666539	1.18001	Cluster2	PREDICTED: cysteine-rich receptor-like protein kinase 10 isoform X1 [Pyrus x bretschneideri]
EVM0008197.1	15.0538	4.09659	4.77093	2.1689	2.66225	Cluster2	PREDICTED: germin-like protein subfamily 3 member 2 [Pyrus x bretschneideri]
EVM0004661.1	12.7814	3.61468	4.43106	4.97776	2.34846	Cluster2	PREDICTED: RING-H2 finger protein ATL2-like [Pyrus x bretschneideri]
EVM0042456.1	12.6462	5.1617	4.10952	1.21092	2.5594	Cluster2	PREDICTED: uncharacterized protein LOC103449731 [Malus domestica]
EVM0011391.1	5.00835	1.89558	1.04479	0.736907	2.00552	Cluster2	PREDICTED: protein TRANSPARENT TESTA 1-like [Pyrus x bretschneideri]
EVM0028983.1	4.74202	2.39097	1.29014	0.654203	1.43062	Cluster2	PREDICTED: ELMO domain-containing protein B-like isoform X1 [Pyrus x bretschneideri]
EVM0003331.1	16.6146	3.16614	1.67172	5.61759	4.93983	Cluster2	PREDICTED: basic leucine zipper 63-like [Pyrus x bretschneideri]
EVM0005292.1	2.70698	1.17397	0.997891	0.423841	0.742993	Cluster2	PREDICTED: cytochrome P450 76A1 [Malus domestica]
EVM0006541.1	3.26152	0.842222	1.21209	0.594464	0.520011	Cluster2	PREDICTED: ethylene-responsive transcription factor ERF039-like [Pyrus x bretschneideri]
EVM0040700.1	2.57856	1.11062	0.671011	0.293068	0.555333	Cluster2	PREDICTED: peroxidase 25 [Pyrus x bretschneideri]
EVM0017880.1	1.51913	0.59169	0.521797	0.251371	0.351403	Cluster2	PREDICTED: uncharacterized protein LOC103938424 [Pyrus x bretschneideri]
EVM0030073.1	0.944241	0.265005	0.386187	0.101657	0.205545	Cluster2	hypothetical protein PRUPE_ppa003360mg [Prunus persica]
EVM0028494.1	1.25257	0.593244	0.271587	0.141338	0.491917	Cluster2	PREDICTED: uncharacterized protein LOC103958368 isoform X1 [Pyrus x bretschneideri]
EVM0008080.1	2.8124	1.04117	0.956628	0.507068	0.565926	Cluster2	PREDICTED: leucine-rich repeat receptor-like protein kinase TDR [Pyrus x bretschneideri]
EVM0024756.1	9.48717	1.6789	1.96139	3.03626	1.12185	Cluster2	PREDICTED: uncharacterized protein LOC103450013 [Malus domestica]
EVM0002840.1	1.92603	0.588083	0.496156	0.108063	0.249889	Cluster2	PREDICTED: uncharacterized protein LOC103940581 [Pyrus x bretschneideri]
EVM0012775.1	2.27801	0.596207	0.23941	0.292337	0.932537	Cluster2	PREDICTED: plasma membrane-associated cation-binding protein 1-like [Pyrus x bretschneideri]
EVM0019875.1	5.53432	1.93801	1.85765	2.16933	1.09062	Cluster2	PREDICTED: uncharacterized protein LOC103963038 [Pyrus x bretschneideri]
EVM0024012.1	2.82636	0.342663	0.170396	0.682075	0.694058	Cluster2	PREDICTED: nuclear transcription factor Y subunit B-3-like [Pyrus x bretschneideri]
EVM0016868.1	2.46128	0.841543	0.690414	0.203647	0.696496	Cluster2	PREDICTED: uncharacterized protein LOC103959388 [Pyrus x bretschneideri]
EVM0011685.1	0.827566	0.0757983	0.185825	0.167402	0	Cluster2	PREDICTED: putative vesicle-associated membrane protein 726 [Malus domestica]
EVM0030529.1	87.8027	22.2812	14.8126	10.4303	10.776	Cluster2	PREDICTED: zinc finger CCCH domain-containing protein 29-like [Pyrus x bretschneideri]
EVM0013241.1	35.7366	17.6616	14.713	14.4531	7.43043	Cluster2	PREDICTED: delta(24)-sterol reductase [Pyrus x bretschneideri]
EVM0040404.1	32.9977	12.6798	6.66149	6.99996	4.82571	Cluster2	PREDICTED: protein LONGIFOLIA 1 [Pyrus x bretschneideri]
EVM0026466.1	15.6092	7.59556	4.41389	3.16623	3.20933	Cluster2	transcription factor MYB51 [Malus domestica]
EVM0035530.1	87.1476	30.1195	16.7556	18.0595	12.525	Cluster2	PREDICTED: palmitoyl-monogalactosyldiacylglycerol delta-7 desaturase, chloroplastic-like [Pyrus x bretschneideri]
EVM0031686.1	22.436	10.9232	5.93789	4.53628	3.63591	Cluster2	PREDICTED: uncharacterized protein LOC103425569 [Malus domestica]
EVM0024505.1	34.9339	13.7834	6.98726	7.35817	6.50859	Cluster2	PREDICTED: probable LRR receptor-like serine/threonine-protein kinase At5g10290 [Pyrus x bretschneideri]
EVM0039468.1	15.9081	5.60147	2.83687	3.89495	2.23894	Cluster2	PREDICTED: ABC transporter G family member 15-like [Pyrus x bretschneideri]
EVM0000839.1	15.6573	4.99237	2.95098	3.81553	2.08831	Cluster2	PREDICTED: TMV resistance protein N-like [Pyrus x bretschneideri]
EVM0008690.1	26.7198	11.1295	4.60978	6.00439	3.5229	Cluster2	PREDICTED: transmembrane protein 136-like isoform X1 [Pyrus x bretschneideri]
EVM0002162.1	52.9779	22.0609	11.1388	11.9193	7.84431	Cluster2	PREDICTED: dirigent protein 23-like [Pyrus x bretschneideri]
EVM0006713.1	30.6443	11.3842	5.75736	6.61476	5.25027	Cluster2	PREDICTED: probable galacturonosyltransferase-like 10 [Malus domestica]
EVM0001585.1	15.4035	6.2447	2.64329	2.8891	2.23094	Cluster2	PREDICTED: beta carbonic anhydrase 5, chloroplastic isoform X3 [Pyrus x bretschneideri]
EVM0040279.1	4.42111	2.04848	1.81946	1.06497	0.944287	Cluster2	PREDICTED: TMV resistance protein N-like [Malus domestica]
EVM0019674.1	10.5942	5.08223	1.99447	2.52489	2.10373	Cluster2	PREDICTED: UDP-arabinose 4-epimerase 1-like isoform X1 [Pyrus x bretschneideri]
EVM0028223.1	150.772	67.1431	34.0321	42.1154	30.3953	Cluster2	PREDICTED: classical arabinogalactan protein 1-like [Pyrus x bretschneideri]
EVM0001567.1	4.34141	2.17683	1.57684	1.27685	0.747126	Cluster2	PREDICTED: uncharacterized protein LOC103934304 [Pyrus x bretschneideri]
EVM0025842.1	11.5731	5.84932	4.0925	3.78249	2.30629	Cluster2	PREDICTED: 187-kDa microtubule-associated protein AIR9-like [Pyrus x bretschneideri]
EVM0002775.1	8.08797	3.67083	2.74284	1.98038	1.678	Cluster2	hypothetical protein PRUPE_ppa016463mg [Prunus persica]
EVM0032878.1	3.95997	1.35481	0.568281	0.626136	0.472729	Cluster2	PREDICTED: putative leucine-rich repeat receptor-like serine/threonine-protein kinase At2g14440, partial [Pyrus x bretschneideri]
EVM0006438.1	7.30056	2.83599	2.08527	2.14457	1.34566	Cluster2	PREDICTED: U-box domain-containing protein 21-like [Pyrus x bretschneideri]
EVM0031566.1	11.8524	4.66673	3.3855	2.79866	2.26244	Cluster2	PREDICTED: aquaporin NIP1-1-like [Pyrus x bretschneideri]
EVM0000180.1	4.6478	1.783	1.12896	1.03879	0.754865	Cluster2	PREDICTED: 3-ketoacyl-CoA synthase 21-like [Pyrus x bretschneideri]
EVM0036886.1	5.48266	2.50608	1.78164	1.75732	1.10033	Cluster2	PREDICTED: 14-3-3-like protein GF14 iota [Pyrus x bretschneideri]
EVM0019305.1	4.43275	1.58416	0.977191	1.09252	0.755292	Cluster2	PREDICTED: xyloglucan galactosyltransferase KATAMARI1-like [Pyrus x bretschneideri]
EVM0021348.1	4.06171	2.02619	0.628745	0.993487	0.722329	Cluster2	PREDICTED: transcription repressor OFP8-like [Pyrus x bretschneideri]
EVM0014242.1	17.5043	9.70071	3.31916	4.66098	4.16178	Cluster2	PREDICTED: cysteine-rich and transmembrane domain-containing protein A [Pyrus x bretschneideri]
EVM0038343.1	5.25021	2.53055	0.784086	1.22397	0.781684	Cluster2	PREDICTED: uncharacterized protein LOC103953913 [Pyrus x bretschneideri]
EVM0038886.1	8.405	3.64665	2.1553	2.72251	1.69527	Cluster2	PREDICTED: ARM REPEAT PROTEIN INTERACTING WITH ABF2-like, partial [Malus domestica]
EVM0011335.1	7.47109	3.39215	1.68673	2.1645	1.36835	Cluster2	PREDICTED: uncharacterized protein At3g50808-like [Pyrus x bretschneideri]
EVM0011735.1	4.82414	1.75887	0.944471	1.12403	0.713551	Cluster2	PREDICTED: probable LRR receptor-like serine/threonine-protein kinase At1g51880 [Pyrus x bretschneideri]
EVM0032613.1	0.695572	0.395038	0.135424	0.194626	0.160727	Cluster2	PREDICTED: uncharacterized protein LOC103339311 [Prunus mume]
EVM0016513.1	1.16316	0.580503	0.227241	0.287615	0.17253	Cluster2	PREDICTED: squalene epoxidase 3-like [Pyrus x bretschneideri]
EVM0000237.1	2.43868	0.982167	0.692531	0.673897	0.438288	Cluster2	PREDICTED: protein ABSCISIC ACID-INSENSITIVE 5, partial [Pyrus x bretschneideri]
EVM0040919.1	4.12885	1.81845	1.75636	1.12935	0.825555	Cluster2	PREDICTED: E3 ubiquitin-protein ligase RHA2A-like [Pyrus x bretschneideri]
EVM0032125.1	0.729211	0.285457	0.0550889	0	0	Cluster2	PREDICTED: transcription repressor MYB6 isoform X1 [Malus domestica]
EVM0009981.1	1.39329	0.657014	0.535446	0.523096	0.290347	Cluster2	PREDICTED: uncharacterized membrane protein C2G11.09 [Prunus mume]
EVM0026481.1	1.97115	0.957121	0.58986	0.488192	0.247204	Cluster2	None
EVM0024014.1	2.91012	0.901097	0.0926129	0.199287	0.052922	Cluster2	PREDICTED: vacuolar-sorting receptor 6-like [Pyrus x bretschneideri]
EVM0032916.1	2.2759	1.08095	0.935432	0.769694	0.516509	Cluster2	hypothetical protein PRUPE_ppa016486mg, partial [Prunus persica]
EVM0002635.1	0.792484	0.283244	0.048294	0.0240868	0	Cluster2	PREDICTED: uncharacterized protein LOC103938404 [Pyrus x bretschneideri]
EVM0016517.1	3.15981	1.41538	0.912646	0.871151	0.595302	Cluster2	PREDICTED: carboxylesterase 1-like [Pyrus x bretschneideri]
EVM0010167.1	1.33058	0.655885	0.21603	0.337563	0.254451	Cluster2	PREDICTED: MATE efflux family protein 5-like [Pyrus x bretschneideri]
EVM0033730.1	1.64296	0.824105	0.378408	0.367647	0.357057	Cluster2	PREDICTED: polygalacturonase QRT3 [Pyrus x bretschneideri]
EVM0027485.1	0.47271	0.210623	0.072812	0.0748165	0.0395142	Cluster2	PREDICTED: ankyrin repeat-containing protein At3g12360-like [Malus domestica]
EVM0031852.1	4.17897	1.48859	0.650745	1.22748	0.670974	Cluster2	xyloglucan endotransglucosylase/hydrolase 8 [Malus domestica]
EVM0016820.1	3.17128	0.412369	0.100503	0.182231	0.0281202	Cluster2	PREDICTED: uncharacterized protein LOC103930302 [Pyrus x bretschneideri]
EVM0025166.1	2.42177	0.606644	0.271615	0.310883	0.243796	Cluster2	PREDICTED: galactose oxidase-like [Malus domestica]
EVM0033926.1	1.55038	0.474308	0.302531	0.252228	0.188228	Cluster2	PREDICTED: sterol 3-beta-glucosyltransferase UGT80A2-like [Pyrus x bretschneideri]
EVM0017706.1	1.34625	0.533053	0	0.144648	0.0381246	Cluster2	PREDICTED: uncharacterized protein LOC103959530 [Pyrus x bretschneideri]
EVM0032459.1	3.05897	0.973988	0.546095	0.453575	0.336616	Cluster2	PREDICTED: uncharacterized protein LOC103939164 [Pyrus x bretschneideri]
EVM0003179.1	0.526644	0.224773	0.0252491	0.106128	0.0281202	Cluster2	PREDICTED: 66 kDa stress protein [Pyrus x bretschneideri]
EVM0028916.1	0.477348	0.139244	0.0324786	0	0	Cluster2	PREDICTED: 2-oxoglutarate-dependent dioxygenase AOP2 [Malus domestica]
EVM0016239.1	0.359171	0.0894299	0.0452311	0.022822	0.00811757	Cluster2	PREDICTED: subtilisin-like protease SBT5.3 [Pyrus x bretschneideri]
EVM0036567.1	0.505068	0.188269	0.0441077	0.0327804	0.0236273	Cluster2	PREDICTED: 3-ketoacyl-CoA synthase 21-like [Pyrus x bretschneideri]
EVM0027056.1	0.962385	0.217651	0.0679804	0.13936	0	Cluster2	PREDICTED: MLP-like protein 328 [Pyrus x bretschneideri]
EVM0003384.1	1.48801	0.432008	0.160546	0.204689	0.0437667	Cluster2	PREDICTED: uncharacterized protein LOC103450723 [Malus domestica]
EVM0003635.1	2.6851	1.2785	0.113756	0.539313	0.311984	Cluster2	PREDICTED: transcription repressor MYB6-like [Malus domestica]
EVM0024060.1	2.35415	0.766453	0.326705	0.394771	0.368495	Cluster2	PREDICTED: heat stress transcription factor A-6b-like [Pyrus x bretschneideri]
EVM0019643.1	0.833051	0.325051	0.211164	0.185436	0.0985793	Cluster2	PREDICTED: E3 ubiquitin-protein ligase RHA2A-like [Pyrus x bretschneideri]
EVM0024450.1	4.15352	0.330305	0.0972379	0.157916	0.105273	Cluster2	PREDICTED: BON1-associated protein 2-like [Pyrus x bretschneideri]
EVM0031228.1	1.8542	0.357137	0.15994	0.188061	0.164339	Cluster2	PREDICTED: endoglucanase 11-like [Pyrus x bretschneideri]
EVM0014764.1	4.05345	1.04725	0.557809	0.616216	0.512058	Cluster2	PREDICTED: putative protein TPRXL [Malus domestica]
EVM0040069.1	41.4945	15.3337	4.71194	7.46084	7.93338	Cluster2	PREDICTED: beta-galactosidase 5 [Pyrus x bretschneideri]
EVM0014834.1	21.1265	10.4858	2.93522	5.82625	9.87304	Cluster2	endoglucanase 8 [Pyrus x bretschneideri]
EVM0013851.1	23.5415	9.26629	3.71621	8.25826	7.07121	Cluster2	PREDICTED: enoyl-[acyl-carrier-protein] reductase [NADH] 1, chloroplastic-like isoform X1 [Pyrus x bretschneideri]
EVM0039749.1	11.9178	4.66221	1.67914	2.72288	4.07572	Cluster2	PREDICTED: enoyl-[acyl-carrier-protein] reductase [NADH] 1, chloroplastic-like [Pyrus x bretschneideri]
EVM0023974.1	33.5391	17.5468	6.22854	7.80588	8.94196	Cluster2	PREDICTED: protein yippee-like [Pyrus x bretschneideri]
EVM0029060.1	14.1985	6.08229	2.29998	3.23921	3.75099	Cluster2	PREDICTED: transcription factor TCP18-like [Pyrus x bretschneideri]
EVM0036734.1	15.1512	7.03867	2.54827	4.32052	4.91679	Cluster2	PREDICTED: uncharacterized protein LOC103956802 [Pyrus x bretschneideri]
EVM0032097.1	3.36046	1.4486	0.583495	0.811061	1.11593	Cluster2	PREDICTED: lysine histidine transporter-like 8 [Pyrus x bretschneideri]
EVM0041589.1	1.18767	0.691683	0.218493	0.411727	0.556755	Cluster2	PREDICTED: ABC transporter G family member 22-like isoform X1 [Pyrus x bretschneideri]
EVM0014421.1	3.3388	1.70286	0.505274	0.496867	0.968456	Cluster2	PREDICTED: transcription factor WER-like [Pyrus x bretschneideri]
EVM0009563.1	1.03711	0.548638	0.167439	0.202261	0.373209	Cluster2	PREDICTED: uncharacterized protein LOC103958368 isoform X1 [Pyrus x bretschneideri]
EVM0025205.1	0.558456	0.246847	0.0377608	0.156832	0.124476	Cluster2	PREDICTED: uncharacterized protein LOC103943148 [Pyrus x bretschneideri]
EVM0031806.1	2.58212	0.877608	0.353514	0.567656	0.49052	Cluster2	PREDICTED: uncharacterized protein At5g39865-like [Pyrus x bretschneideri]
EVM0005475.1	1.5821	0.494965	0.120277	0.333582	0.313909	Cluster2	PREDICTED: uncharacterized protein LOC103954433 [Pyrus x bretschneideri]
EVM0009497.1	0.658771	0.317191	0.059138	0.0842467	0.206847	Cluster2	PREDICTED: uncharacterized protein LOC103958368 isoform X1 [Pyrus x bretschneideri]
EVM0011250.1	0.364183	0.153749	0.0296247	0.0237559	0.0487628	Cluster2	PREDICTED: endo-1,3(4)-beta-glucanase 1-like [Pyrus x bretschneideri]
EVM0028279.1	0.661753	0.249728	0.0668318	0.193089	0.120837	Cluster2	PREDICTED: uncharacterized protein LOC103448527 [Malus domestica]
EVM0021111.1	0.599809	0.216504	0.0754978	0.121931	0.164228	Cluster2	PREDICTED: G-type lectin S-receptor-like serine/threonine-protein kinase CES101 [Malus domestica]
EVM0040306.1	0.728193	0.170991	0.351395	0.198766	0.159502	Cluster2	PREDICTED: transmembrane ascorbate ferrireductase 1-like [Pyrus x bretschneideri]
EVM0020838.1	66.7589	21.0742	10.1665	7.48718	13.4767	Cluster2	PREDICTED: cyclin-D1-1-like [Pyrus x bretschneideri]
EVM0011042.1	1268.94	382.487	211.97	133.666	192.282	Cluster2	PREDICTED: uncharacterized protein LOC103930608 isoform X2 [Pyrus x bretschneideri]
EVM0005850.1	28.066	8.75009	13.6896	6.51584	7.64204	Cluster2	PREDICTED: mannan endo-1,4-beta-mannosidase 7 [Pyrus x bretschneideri]
EVM0039566.1	124.422	42.4078	40.0765	38.7144	22.886	Cluster2	PREDICTED: probable xyloglucan endotransglucosylase/hydrolase protein 32 [Malus domestica]
EVM0019796.1	21.241	8.50011	7.38045	3.994	5.4885	Cluster2	PREDICTED: boron transporter 4-like isoform X1 [Pyrus x bretschneideri]
EVM0042578.1	136.855	23.6939	14.4285	33.9986	32.2119	Cluster2	PREDICTED: mitochondrial uncoupling protein 5-like [Pyrus x bretschneideri]
EVM0003054.1	68.8894	21.0578	11.4562	29.775	22.0917	Cluster2	PREDICTED: phospho-2-dehydro-3-deoxyheptonate aldolase 2, chloroplastic-like [Pyrus x bretschneideri]
EVM0035509.1	25.1044	6.64356	2.7978	5.55532	8.48716	Cluster2	PREDICTED: LOW QUALITY PROTEIN: transcription factor TT2 [Pyrus x bretschneideri]
EVM0039883.1	40.6673	12.8137	9.24907	17.4607	6.45621	Cluster2	TIR-NBS-LRR-type disease resistance-like protein [Pyrus x bretschneideri]
EVM0001918.1	24.7781	5.64342	5.89778	3.23891	3.84786	Cluster2	hypothetical protein PRUPE_ppa019976mg [Prunus persica]
EVM0010968.1	17.2695	8.17471	4.45129	3.72375	4.17622	Cluster2	PREDICTED: thaumatin-like protein 1b [Pyrus x bretschneideri]
EVM0034565.1	8.33083	2.79179	1.1636	1.23377	2.18362	Cluster2	PREDICTED: sugar transport protein 5-like [Pyrus x bretschneideri]
EVM0038455.1	9.60293	3.77153	1.9019	1.67441	3.17839	Cluster2	PREDICTED: feruloyl CoA ortho-hydroxylase 1-like [Pyrus x bretschneideri]
EVM0027423.1	6.72078	3.17768	2.25031	1.39866	1.74848	Cluster2	PREDICTED: UDP-glycosyltransferase 86A1-like [Pyrus x bretschneideri]
EVM0003926.1	13.936	7.25709	3.61429	2.2777	5.03712	Cluster2	PREDICTED: CASP-like protein RCOM_1446020 [Malus domestica]
EVM0028520.1	6.06083	2.06675	1.1415	1.22986	2.95304	Cluster2	PREDICTED: endoglucanase 24-like [Pyrus x bretschneideri]
EVM0029495.1	17.2501	3.786	5.69504	7.05927	4.22129	Cluster2	PREDICTED: probable carboxylesterase 15 [Pyrus x bretschneideri]
EVM0019086.1	12.0014	2.19894	2.63864	1.78637	1.34305	Cluster2	PREDICTED: uncharacterized protein LOC103330641 [Prunus mume]
EVM0022099.1	2.93962	1.33363	0.563779	0.535951	1.06174	Cluster2	PREDICTED: receptor-like protein kinase 2 [Pyrus x bretschneideri]
EVM0011733.1	4.37308	1.42717	1.61919	1.3973	0.779114	Cluster2	PREDICTED: TMV resistance protein N-like [Pyrus x bretschneideri]
EVM0027656.1	8.10771	3.54146	1.90787	1.29689	1.92446	Cluster2	PREDICTED: uncharacterized protein LOC103927311 [Pyrus x bretschneideri]
EVM0033718.1	8.58128	2.68326	1.26889	3.30239	2.39655	Cluster2	PREDICTED: uncharacterized protein LOC103956630 [Pyrus x bretschneideri]
EVM0004042.1	4.64168	1.02906	0.655853	1.54185	0.946275	Cluster2	PREDICTED: probable WRKY transcription factor 31 [Malus domestica]
EVM0011905.1	4.80771	1.01318	0.86555	1.66724	0.82469	Cluster2	PREDICTED: receptor-like protein kinase ANXUR2 [Pyrus x bretschneideri]
EVM0021336.1	3.86245	1.11597	0.790148	0.449753	0.893446	Cluster2	PREDICTED: nuclear transcription factor Y subunit B-5 [Malus domestica]
EVM0012281.1	4.27386	1.15458	1.37895	1.38956	0.791483	Cluster2	PREDICTED: ethylene-responsive transcription factor WRI1-like [Pyrus x bretschneideri]
EVM0033194.1	2.28754	0.627184	0.713302	0.30478	0.473939	Cluster2	PREDICTED: uncharacterized endoplasmic reticulum membrane protein YGL010W-like [Pyrus x bretschneideri]
EVM0025748.1	1.89906	0.82371	0.479005	0.334896	0.57843	Cluster2	PREDICTED: zinc finger protein ZAT9-like [Pyrus x bretschneideri]
EVM0037571.1	0.606758	0.233458	0.269824	0.134362	0.131446	Cluster2	PREDICTED: receptor-like protein 12 [Malus domestica]
EVM0037269.1	7.11349	2.19772	1.22793	2.66223	1.30535	Cluster2	PREDICTED: uncharacterized protein LOC103962175 [Pyrus x bretschneideri]
EVM0034021.1	3.43592	1.26661	0.447695	0.505133	0.65712	Cluster2	PREDICTED: uncharacterized protein LOC103943847 [Pyrus x bretschneideri]
EVM0008005.1	0.704836	0.142341	0.0498347	0.0103365	0.0333661	Cluster2	PREDICTED: UDP-glycosyltransferase 76E2-like [Malus domestica]
EVM0031262.1	0.958518	0.32987	0.167445	0.104356	0.166448	Cluster2	PREDICTED: serine/threonine-protein kinase CTR1-like [Pyrus x bretschneideri]
EVM0011873.1	1.66232	0.709109	0.678493	0.276697	0.528512	Cluster2	PREDICTED: uncharacterized protein LOC103941406 [Pyrus x bretschneideri]
EVM0000784.1	1.23569	0.370695	0.301352	0.132912	0.538172	Cluster2	PREDICTED: peroxidase 6-like [Malus domestica]
EVM0002238.1	0.363745	0.0580007	0.0417301	0	0.0227025	Cluster2	PREDICTED: 7-deoxyloganetin glucosyltransferase-like [Pyrus x bretschneideri]
EVM0002776.1	1.10868	0.460924	0.177643	0.167524	0.228941	Cluster2	PREDICTED: uncharacterized protein LOC103927311 [Pyrus x bretschneideri]
EVM0026868.1	0.655922	0.232576	0.232209	0.124082	0.112991	Cluster2	PREDICTED: ankyrin repeat-containing protein At3g12360-like [Malus domestica]
EVM0038144.1	0.729939	0.135565	0.0698428	0.029123	0.21256	Cluster2	PREDICTED: uncharacterized protein LOC103960218 [Pyrus x bretschneideri]
EVM0028821.1	0.658685	0.201392	0.0399565	0.0279764	0.102308	Cluster2	PREDICTED: probable S-adenosylmethionine-dependent methyltransferase At5g38100 [Pyrus x bretschneideri]
EVM0013166.1	1.42025	0.395793	0.0821203	0.0434574	0.0892169	Cluster2	PREDICTED: uncharacterized protein LOC103932430 [Pyrus x bretschneideri]
EVM0037390.1	0.423913	0.16057	0.037476	0.0126408	0.123106	Cluster2	PREDICTED: uncharacterized protein LOC103438018 [Malus domestica]
EVM0012758.1	0.60822	0.0995173	0.111861	0.196027	0.122126	Cluster2	PREDICTED: LOW QUALITY PROTEIN: serine/threonine-protein kinase-like protein CCR1 [Pyrus x bretschneideri]
EVM0010725.1	2.61063	0.665756	0.947994	0.832198	0.205304	Cluster2	hypothetical protein PRUPE_ppa013590mg [Prunus persica]
EVM0009983.1	13.8091	2.95953	2.85757	6.05688	2.6398	Cluster2	PREDICTED: probable WRKY transcription factor 53 [Malus domestica]
EVM0033853.1	3.26908	1.21318	1.1475	1.75362	0.658893	Cluster2	PREDICTED: uncharacterized protein LOC103452820 [Malus domestica]
EVM0039447.1	0.59109	0.180449	0.05545	0.296258	0.0605709	Cluster2	PREDICTED: 1-aminocyclopropane-1-carboxylate synthase 8-like [Pyrus x bretschneideri]
EVM0021046.1	1.2504	0.529102	0.24587	0.615754	0.330942	Cluster2	PREDICTED: uncharacterized protein LOC103958069 [Pyrus x bretschneideri]
EVM0037823.1	131.927	69.1571	38.8225	51.5669	32.7955	Cluster2	PREDICTED: tetraspanin-8-like [Pyrus x bretschneideri]
EVM0036062.1	14.5303	6.89876	3.01671	6.72461	1.95511	Cluster2	PREDICTED: aluminum-activated malate transporter 2-like [Pyrus x bretschneideri]
EVM0013332.1	30.3452	15.937	11.9631	9.66403	6.46827	Cluster2	PREDICTED: uncharacterized GPI-anchored protein At3g06035-like [Pyrus x bretschneideri]
EVM0031709.1	19.0631	9.23319	6.43568	5.69272	4.40685	Cluster2	PREDICTED: allene oxide synthase, chloroplastic-like [Pyrus x bretschneideri]
EVM0007459.1	17.6948	9.32358	6.22158	5.0097	4.30508	Cluster2	PREDICTED: UPF0481 protein At3g47200-like [Pyrus x bretschneideri]
EVM0016038.1	22.4846	12.863	5.81661	6.67371	6.24515	Cluster2	PREDICTED: neurofilament medium polypeptide-like [Pyrus x bretschneideri]
EVM0020631.1	3.48298	2.05385	1.24837	1.33615	0.956964	Cluster2	PREDICTED: respiratory burst oxidase homolog protein A [Pyrus x bretschneideri]
EVM0012025.1	6.92742	3.54708	1.63285	2.88281	1.70079	Cluster2	PREDICTED: uncharacterized protein LOC103963759 [Pyrus x bretschneideri]
EVM0009697.1	4.1919	2.03472	1.24925	1.10602	0.763715	Cluster2	PREDICTED: pto-interacting protein 1-like [Malus domestica]
EVM0025883.1	10.1803	5.05894	3.78082	3.37793	2.33134	Cluster2	PREDICTED: protein BRASSINAZOLE-RESISTANT 1 [Pyrus x bretschneideri]
EVM0005821.1	14.0878	6.74896	4.082	3.18713	3.32359	Cluster2	PREDICTED: E3 ubiquitin-protein ligase RNF8-A-like [Pyrus x bretschneideri]
EVM0003749.1	4.60087	2.27673	1.41726	2.05555	1.02071	Cluster2	PREDICTED: metal tolerance protein 4 [Pyrus x bretschneideri]
EVM0005010.1	3.28057	1.59427	0.922868	0.873868	0.687424	Cluster2	PREDICTED: uncharacterized protein LOC103947764 [Pyrus x bretschneideri]
EVM0005305.1	3.59099	2.07514	1.37775	1.50783	0.970983	Cluster2	PREDICTED: GEM-like protein 4 [Malus domestica]
EVM0041313.1	2.29925	1.15468	0.829722	1.13475	0.545959	Cluster2	PREDICTED: GDSL esterase/lipase At5g55050-like [Pyrus x bretschneideri]
EVM0031884.1	3.5168	1.85248	0.771566	0.930391	0.900504	Cluster2	PREDICTED: protein CUP-SHAPED COTYLEDON 3 [Malus domestica]
EVM0021253.1	0.634857	0.318316	0.175832	0.200818	0.123381	Cluster2	PREDICTED: uncharacterized protein LOC103433384 [Malus domestica]
EVM0005199.1	0.930594	0.476608	0.367699	0.336855	0.17726	Cluster2	PREDICTED: aspartic proteinase-like protein 2 [Pyrus x bretschneideri]
EVM0030604.1	0.575896	0.290432	0.117565	0.138326	0.0825553	Cluster2	PREDICTED: probable inactive purple acid phosphatase 27 [Pyrus x bretschneideri]
EVM0040743.1	0.151337	0.0518842	0.0211252	0	0	Cluster2	PREDICTED: probable LRR receptor-like serine/threonine-protein kinase At1g06840 isoform X1 [Pyrus x bretschneideri]
EVM0036153.1	0.370833	0.127914	0.0845864	0.10556	0	Cluster2	PREDICTED: ethylene-responsive transcription factor ERF034-like [Malus domestica]
EVM0014016.1	1.16885	0.379189	0.0440802	0.0476507	0	Cluster2	PREDICTED: uncharacterized protein LOC103948166 [Pyrus x bretschneideri]
EVM0018199.1	0.62982	0.309989	0.285662	0.217406	0.151821	Cluster2	PREDICTED: uncharacterized protein LOC103958279 [Pyrus x bretschneideri]
EVM0039534.1	0.525687	0.183135	0.149611	0.210819	0.0201754	Cluster2	PREDICTED: probable aquaporin PIP2-5 [Pyrus x bretschneideri]
EVM0006622.1	0.18835	0.0729523	0.0304658	0.0160271	0.0111077	Cluster2	PREDICTED: probable leucine-rich repeat receptor-like protein kinase At5g49770 [Pyrus x bretschneideri]
EVM0005016.1	0.2795	0.074555	0.0667376	0.0113351	0	Cluster2	PREDICTED: probable beta-1,4-xylosyltransferase IRX10 [Pyrus x bretschneideri]
EVM0016916.1	0.605809	0.324489	0.206387	0.200329	0.135034	Cluster2	PREDICTED: cytochrome P450 90B1-like isoform X1 [Pyrus x bretschneideri]
EVM0003328.1	0.183987	0.040193	0.00734747	0.00743149	0	Cluster2	PREDICTED: uncharacterized protein LOC103951133 [Pyrus x bretschneideri]
EVM0042576.1	0.403446	0.0935865	0.0355192	0.0187965	0	Cluster2	PREDICTED: ethylene-responsive transcription factor ERF084-like [Malus domestica]
EVM0040241.1	5.36228	2.91799	0.865839	2.36378	1.98276	Cluster2	PREDICTED: uncharacterized protein LOC103947287 [Pyrus x bretschneideri]
EVM0024119.1	6.15082	3.39723	1.20946	2.21018	2.27147	Cluster2	PREDICTED: type I inositol 1,4,5-trisphosphate 5-phosphatase CVP2-like [Pyrus x bretschneideri]
EVM0017799.1	6.69406	3.18439	1.01702	2.12262	2.13497	Cluster2	PREDICTED: 3-ketoacyl-CoA synthase 13-like [Pyrus x bretschneideri]
EVM0035915.1	4.4864	2.34159	0.828285	1.22978	1.8924	Cluster2	PREDICTED: deoxynucleoside triphosphate triphosphohydrolase SAMHD1 homolog isoform X1 [Malus domestica]
EVM0012011.1	3.93759	2.24024	0.785414	1.03174	1.51819	Cluster2	PREDICTED: heat stress transcription factor B-2a-like [Pyrus x bretschneideri]
EVM0030530.1	0.83962	0.476227	0.14318	0.293126	0.29559	Cluster2	PREDICTED: B3 domain-containing protein Os01g0234100-like [Pyrus x bretschneideri]
EVM0041893.1	0.443597	0.208607	0.0425987	0.0999695	0.129193	Cluster2	PREDICTED: vinorine synthase-like [Pyrus x bretschneideri]
EVM0036873.1	0.157214	0.0426225	0	0.0473246	0.0142866	Cluster2	PREDICTED: LOW QUALITY PROTEIN: serine/threonine-protein kinase-like protein CCR1 [Pyrus x bretschneideri]
EVM0028727.1	3.59104	0.90995	1.53359	1.10857	1.46611	Cluster2	PREDICTED: uncharacterized protein LOC103326124 [Prunus mume]
EVM0027560.1	122.749	43.3099	30.6264	23.6898	26.4022	Cluster2	PREDICTED: zinc finger CCCH domain-containing protein 29-like [Pyrus x bretschneideri]
EVM0012709.1	161.782	55.3377	26.6728	25.6662	45.1788	Cluster2	PREDICTED: flavonoid 3&apos;-monooxygenase [Pyrus x bretschneideri]
EVM0005864.1	206.34	79.1526	41.4666	42.2498	46.0564	Cluster2	PREDICTED: uncharacterized protein LOC103933802 [Pyrus x bretschneideri]
EVM0009316.1	56.0275	13.7544	10.6523	9.46854	7.92214	Cluster2	PREDICTED: probable disease resistance protein At5g66900 [Pyrus x bretschneideri]
EVM0010425.1	241.07	112.981	80.2031	83.3444	72.8874	Cluster2	PREDICTED: protein HOTHEAD-like [Pyrus x bretschneideri]
EVM0008758.1	52.7246	19.4448	17.0616	11.756	12.1008	Cluster2	PREDICTED: TMV resistance protein N-like [Pyrus x bretschneideri]
EVM0041952.1	19.5707	9.40338	4.42709	2.63763	5.18375	Cluster2	PREDICTED: inactive protein kinase SELMODRAFT_444075-like isoform X1 [Malus domestica]
EVM0021787.2	26.378	12.9856	5.67484	4.56053	8.28809	Cluster2	PREDICTED: CTP synthase-like [Pyrus x bretschneideri]
EVM0030065.1	103.342	43.7157	25.5146	28.9009	26.7605	Cluster2	PREDICTED: uncharacterized protein LOC103950116 isoform X1 [Pyrus x bretschneideri]
EVM0004767.1	74.892	31.5862	12.9039	20.5024	30.3458	Cluster2	PREDICTED: 4-coumarate--CoA ligase 2-like [Pyrus x bretschneideri]
EVM0003539.1	51.3537	23.7532	14.3852	12.8591	13.5832	Cluster2	PREDICTED: protein IQ-DOMAIN 31 [Pyrus x bretschneideri]
EVM0020727.1	86.1112	39.0119	28.1701	23.8607	22.7056	Cluster2	PREDICTED: cytochrome P450 82G1-like isoform X1 [Pyrus x bretschneideri]
EVM0000755.1	43.013	22.339	11.0669	9.55437	11.2233	Cluster2	PREDICTED: aspartic proteinase nepenthesin-1-like [Pyrus x bretschneideri]
EVM0024795.1	116.088	54.1757	36.7061	36.0471	37.6068	Cluster2	PREDICTED: putative E3 ubiquitin-protein ligase XBAT31 [Pyrus x bretschneideri]
EVM0005455.1	572.983	250.813	208.473	170.112	153.876	Cluster2	PREDICTED: PLASMODESMATA CALLOSE-BINDING PROTEIN 3-like [Pyrus x bretschneideri]
EVM0026627.1	145.686	38.5685	28.4955	28.7897	21.1851	Cluster2	PREDICTED: calcium-binding protein PBP1 [Pyrus x bretschneideri]
EVM0015135.1	178.484	74.8247	51.194	64.8794	66.5785	Cluster2	PREDICTED: glucan endo-1,3-beta-glucosidase 12 isoform X1 [Pyrus x bretschneideri]
EVM0008329.1	168.082	78.7203	95.7699	64.5126	51.4961	Cluster2	PREDICTED: cyclin-D3-2 [Pyrus x bretschneideri]
EVM0041204.1	21.201	7.24792	3.25782	5.05995	5.22829	Cluster2	PREDICTED: ABC transporter B family member 1-like [Pyrus x bretschneideri]
EVM0002050.1	268.732	116.158	82.3291	115.411	62.8921	Cluster2	PREDICTED: GDSL esterase/lipase APG-like [Pyrus x bretschneideri]
EVM0022163.2	11.6842	3.09716	1.35098	1.48222	2.17675	Cluster2	PREDICTED: protein NRT1/ PTR FAMILY 2.7-like isoform X1 [Pyrus x bretschneideri]
EVM0020143.1	14.2677	6.60084	3.61606	3.04744	3.82873	Cluster2	PREDICTED: mediator of RNA polymerase II transcription subunit 33A-like isoform X1 [Pyrus x bretschneideri]
EVM0024224.1	27.8014	12.1747	8.48899	9.67789	7.98885	Cluster2	PREDICTED: 187-kDa microtubule-associated protein AIR9-like [Pyrus x bretschneideri]
EVM0039336.1	42.5826	18.4446	9.89953	9.82823	17.895	Cluster2	PREDICTED: ras-related protein RABA3 [Pyrus x bretschneideri]
EVM0013443.1	23.6845	8.76644	7.39612	5.81175	5.16504	Cluster2	PREDICTED: transcription factor DIVARICATA-like [Pyrus x bretschneideri]
EVM0001407.1	67.9529	14.2418	12.7675	14.5203	10.5949	Cluster2	PREDICTED: uncharacterized protein LOC103330641 [Prunus mume]
EVM0008923.1	59.9876	23.906	16.7761	16.9864	15.0603	Cluster2	PREDICTED: linoleate 13S-lipoxygenase 3-1, chloroplastic-like [Pyrus x bretschneideri]
EVM0038329.1	19.7607	8.54003	6.26898	4.7838	8.34339	Cluster2	PREDICTED: probable disease resistance protein At5g66900 [Pyrus x bretschneideri]
EVM0003044.1	11.9034	4.19755	3.56725	3.13196	2.68777	Cluster2	PREDICTED: TMV resistance protein N-like [Pyrus x bretschneideri]
EVM0021002.1	23.5555	4.60909	4.28886	5.77757	4.02039	Cluster2	PREDICTED: calcium-transporting ATPase 2, plasma membrane-type [Pyrus x bretschneideri]
EVM0010463.1	18.3792	4.36075	3.12059	3.08182	2.43841	Cluster2	PREDICTED: probable disease resistance protein At5g66900 [Pyrus x bretschneideri]
EVM0038378.1	46.7278	11.0779	7.48377	9.42911	7.30624	Cluster2	PREDICTED: protein E6 [Pyrus x bretschneideri]
EVM0032556.1	16.0302	7.12211	5.64547	3.70279	4.20193	Cluster2	PREDICTED: myb-related protein 330-like [Pyrus x bretschneideri]
EVM0024101.1	149.183	69.2078	73.2877	64.4799	35.2419	Cluster2	PREDICTED: TATA-binding protein-associated factor 2N-like [Pyrus x bretschneideri]
EVM0018395.1	64.0953	8.9465	8.64523	10.6768	13.515	Cluster2	PREDICTED: calcium-binding protein PBP1-like [Pyrus x bretschneideri]
EVM0003087.1	20.3193	6.52279	3.23315	3.6197	5.5156	Cluster2	PREDICTED: expansin-A6-like [Pyrus x bretschneideri]
EVM0033051.1	68.3414	28.4341	22.4546	26.2581	25.0513	Cluster2	PREDICTED: protein STRUBBELIG-RECEPTOR FAMILY 8-like [Pyrus x bretschneideri]
EVM0014951.1	33.4268	11.0742	8.26794	11.2103	9.85592	Cluster2	PREDICTED: omega-hydroxypalmitate O-feruloyl transferase [Pyrus x bretschneideri]
EVM0038543.1	40.7666	18.2931	12.9144	14.6357	15.3716	Cluster2	PREDICTED: E3 ubiquitin-protein ligase RING1-like [Pyrus x bretschneideri]
EVM0029771.1	35.1978	14.401	9.3864	9.05417	8.48014	Cluster2	PREDICTED: E3 ubiquitin-protein ligase RING1-like [Pyrus x bretschneideri]
EVM0014775.1	15.7934	7.36631	3.98974	5.19656	4.60149	Cluster2	PREDICTED: probably inactive leucine-rich repeat receptor-like protein kinase At5g06940 [Pyrus x bretschneideri]
EVM0038957.1	18.447	4.58724	2.66278	3.71807	2.33127	Cluster2	PREDICTED: omega-3 fatty acid desaturase, chloroplastic-like [Pyrus x bretschneideri]
EVM0004659.1	268.919	113.923	80.7052	110.267	67.6509	Cluster2	PREDICTED: thaumatin-like protein [Pyrus x bretschneideri]
EVM0013629.1	43.6419	16.1826	9.91722	15.703	15.5761	Cluster2	PREDICTED: uncharacterized protein LOC103952986 [Pyrus x bretschneideri]
EVM0027228.1	12.2473	5.06574	3.37917	2.61592	3.03837	Cluster2	PREDICTED: cytochrome P450 90B1-like isoform X1 [Pyrus x bretschneideri]
EVM0040300.1	27.5737	13.2014	8.69201	6.03413	8.96716	Cluster2	WRKY transcription factor 46 [Malus domestica]
EVM0004565.1	29.2865	9.59294	7.12504	8.5054	6.12525	Cluster2	PREDICTED: protein POLAR LOCALIZATION DURING ASYMMETRIC DIVISION AND REDISTRIBUTION [Pyrus x bretschneideri]
EVM0003634.1	12.5318	7.15391	4.13274	2.99393	5.32285	Cluster2	PREDICTED: uncharacterized protein LOC103941304 [Pyrus x bretschneideri]
EVM0009414.1	36.1378	16.2037	9.8715	9.37409	9.69994	Cluster2	PREDICTED: uncharacterized protein LOC103953339 [Pyrus x bretschneideri]
EVM0009518.1	5.91951	1.81289	0.923049	1.22527	1.32706	Cluster2	PREDICTED: ABC transporter B family member 1-like [Pyrus x bretschneideri]
EVM0034170.1	33.5652	13.8136	9.37832	12.4787	13.249	Cluster2	PREDICTED: protein DEFECTIVE IN MERISTEM SILENCING 3-like [Pyrus x bretschneideri]
EVM0037275.1	20.0393	6.88611	4.79977	5.47416	4.18267	Cluster2	PREDICTED: glycerol kinase-like [Pyrus x bretschneideri]
EVM0041737.1	80.0015	21.9748	20.7739	15.8638	27.218	Cluster2	PREDICTED: monothiol glutaredoxin-S9-like [Pyrus x bretschneideri]
EVM0018333.1	24.7953	7.02457	5.80679	6.90499	5.71995	Cluster2	PREDICTED: probable disease resistance protein At5g66900 [Pyrus x bretschneideri]
EVM0010351.1	39.6736	11.3981	7.15546	11.7753	14.9684	Cluster2	PREDICTED: protein TOO MANY MOUTHS-like [Malus domestica]
EVM0011842.1	15.5452	6.59983	5.50673	4.43304	5.39985	Cluster2	PREDICTED: U-box domain-containing protein 26-like [Malus domestica]
EVM0026330.1	33.0328	14.7453	6.01954	11.0681	8.43404	Cluster2	PREDICTED: WAT1-related protein At1g21890-like [Pyrus x bretschneideri]
EVM0021401.1	26.3555	7.95574	4.49478	8.82052	4.93002	Cluster2	PREDICTED: probable pectate lyase 8 [Pyrus x bretschneideri]
EVM0027306.1	10.4863	3.55496	2.08019	2.35804	2.00284	Cluster2	PREDICTED: uncharacterized protein LOC103962297 isoform X1 [Pyrus x bretschneideri]
EVM0028465.1	8.77557	2.91657	1.33105	2.50689	2.50141	Cluster2	PREDICTED: LOW QUALITY PROTEIN: probably inactive leucine-rich repeat receptor-like protein kinase At5g06940 [Malus domestica]
EVM0014761.1	28.3794	9.51626	10.7291	11.1812	12.5011	Cluster2	PREDICTED: GDSL esterase/lipase At3g48460-like [Pyrus x bretschneideri]
EVM0035088.1	25.1096	9.098	7.40581	7.22553	9.45572	Cluster2	PREDICTED: GDSL esterase/lipase LTL1-like [Pyrus x bretschneideri]
EVM0002141.1	31.8589	12.0316	9.66714	8.09604	13.0553	Cluster2	PREDICTED: uncharacterized protein At3g17950-like [Pyrus x bretschneideri]
EVM0032531.1	10.2168	1.6874	0.740026	1.48278	1.26214	Cluster2	endoglucanase 3-like precursor [Malus domestica]
EVM0037177.1	10.3721	3.49103	1.41825	1.64039	2.44731	Cluster2	PREDICTED: probable pectate lyase 18 [Pyrus x bretschneideri]
EVM0035108.1	8.17417	2.22499	1.14834	1.96802	1.93713	Cluster2	PREDICTED: rho GTPase-activating protein REN1-like [Pyrus x bretschneideri]
EVM0003383.1	38.4557	11.4718	10.3471	9.52656	7.82458	Cluster2	PREDICTED: uncharacterized protein LOC103943773 [Pyrus x bretschneideri]
EVM0009896.1	15.1884	5.59195	2.7011	5.27863	5.8163	Cluster2	PREDICTED: probable LRR receptor-like serine/threonine-protein kinase At4g20940 [Malus domestica]
EVM0018418.1	64.5951	30.5371	17.8966	24.4937	17.6524	Cluster2	PREDICTED: sec14 cytosolic factor-like isoform X1 [Pyrus x bretschneideri]
EVM0016829.1	11.9303	3.43516	1.39963	1.91448	2.21633	Cluster2	PREDICTED: RING-H2 finger protein ATL63-like [Pyrus x bretschneideri]
EVM0024500.1	27.8369	12.8283	8.68305	11.4528	10.6782	Cluster2	PREDICTED: receptor-like protein 12 [Pyrus x bretschneideri]
EVM0019567.1	51.0418	14.0906	9.45375	18.8489	10.457	Cluster2	PREDICTED: protein TORNADO 2-like [Pyrus x bretschneideri]
EVM0019129.1	55.3456	18.9066	17.0689	21.5248	15.9712	Cluster2	PREDICTED: uncharacterized protein LOC103930004 [Pyrus x bretschneideri]
EVM0040469.1	4.60126	2.19214	1.01732	0.886305	1.4419	Cluster2	PREDICTED: probable receptor-like protein kinase At1g30570 [Pyrus x bretschneideri]
EVM0013154.1	31.3543	6.12792	7.3004	4.60415	9.30487	Cluster2	PREDICTED: dCTP pyrophosphatase 1-like [Pyrus x bretschneideri]
EVM0024448.1	189.27	84.4543	53.4489	52.6402	44.7007	Cluster2	PREDICTED: basic proline-rich protein-like [Pyrus x bretschneideri]
EVM0024881.1	45.4487	21.1968	13.0472	15.6581	11.5321	Cluster2	PREDICTED: uncharacterized protein LOC103942335 [Pyrus x bretschneideri]
EVM0003248.1	13.6802	5.09696	3.46356	3.03569	5.25068	Cluster2	PREDICTED: L-Ala-D/L-amino acid epimerase-like [Pyrus x bretschneideri]
EVM0027880.1	41.1504	10.1535	5.97369	12.0147	12.6644	Cluster2	PREDICTED: cyclin-D1-1 [Malus domestica]
EVM0009438.1	14.1712	6.19391	3.32357	5.31125	4.42189	Cluster2	PREDICTED: probable receptor protein kinase TMK1 [Pyrus x bretschneideri]
EVM0019900.1	40.6657	10.5265	4.75216	8.70355	6.19052	Cluster2	PREDICTED: homeobox protein knotted-1-like 2 [Pyrus x bretschneideri]
EVM0023031.1	10.04	4.12935	3.07628	2.57432	2.49171	Cluster2	PREDICTED: uncharacterized protein LOC103948614 [Pyrus x bretschneideri]
EVM0030539.1	10.9277	5.16395	2.23937	2.82356	2.77145	Cluster2	PREDICTED: 4-coumarate--CoA ligase-like 9 [Pyrus x bretschneideri]
EVM0002504.2	10.8512	5.02201	3.70822	3.7353	4.32997	Cluster2	PREDICTED: probable disease resistance protein At5g66900 [Pyrus x bretschneideri]
EVM0041932.1	26.9729	11.0092	5.56603	7.81172	6.20097	Cluster2	PREDICTED: deSI-like protein At4g17486 [Malus domestica]
EVM0010376.1	12.2486	4.94089	4.64279	2.83949	3.51635	Cluster2	PREDICTED: transcription factor TCP4-like [Pyrus x bretschneideri]
EVM0011044.1	12.5216	4.33564	4.46948	3.80081	3.42313	Cluster2	PREDICTED: xyloglucan galactosyltransferase KATAMARI1 homolog isoform X1 [Pyrus x bretschneideri]
EVM0008305.1	118.763	42.8759	39.3182	49.912	36.2602	Cluster2	PREDICTED: protein RALF-like 34 [Pyrus x bretschneideri]
EVM0020662.1	16.4481	7.02688	3.55467	6.37938	7.15266	Cluster2	PREDICTED: beta-fructofuranosidase, soluble isoenzyme I-like [Pyrus x bretschneideri]
EVM0005860.1	15.1715	6.59043	4.37572	5.42419	5.41117	Cluster2	PREDICTED: inactive protein kinase SELMODRAFT_444075-like [Pyrus x bretschneideri]
EVM0010642.1	11.5658	3.6436	2.90614	2.30688	2.94063	Cluster2	PREDICTED: cinnamoyl-CoA reductase 1-like [Malus domestica]
EVM0027246.1	22.7016	9.97011	5.72454	7.10276	4.97155	Cluster2	PREDICTED: vacuolar protein sorting-associated protein 2 homolog 2 [Pyrus x bretschneideri]
EVM0018964.1	10.818	4.96992	6.01478	4.04269	3.41931	Cluster2	PREDICTED: probable S-adenosylmethionine-dependent methyltransferase At5g38780 [Pyrus x bretschneideri]
EVM0034787.1	6.74496	3.1965	2.24475	1.85398	2.53112	Cluster2	PREDICTED: probable serine/threonine-protein kinase At1g54610 [Pyrus x bretschneideri]
EVM0018341.1	13.2167	3.93315	1.81756	3.46961	3.19885	Cluster2	PREDICTED: protein MIZU-KUSSEI 1-like [Pyrus x bretschneideri]
EVM0006719.1	11.6413	4.81207	2.69598	4.01216	3.74189	Cluster2	PREDICTED: protein kinase PINOID 2 [Pyrus x bretschneideri]
EVM0009897.1	14.5902	5.64321	4.70826	5.64781	3.39547	Cluster2	PREDICTED: glucomannan 4-beta-mannosyltransferase 9-like isoform X1 [Pyrus x bretschneideri]
EVM0031934.1	51.0422	19.9022	19.512	17.4888	20.3744	Cluster2	None
EVM0003687.1	4.72477	0.72227	0.342302	0.712261	0.509745	Cluster2	PREDICTED: cytochrome P450 77A3-like [Malus domestica]
EVM0006243.1	9.62276	4.32587	1.94283	2.66715	2.81083	Cluster2	PREDICTED: 3-oxoacyl-[acyl-carrier-protein] synthase I, chloroplastic-like [Pyrus x bretschneideri]
EVM0002036.1	6.3566	2.5476	2.18935	2.23956	2.0495	Cluster2	PREDICTED: probable serine/threonine-protein kinase At1g18390 [Pyrus x bretschneideri]
EVM0004931.1	11.8477	3.76172	2.32902	4.66418	5.45251	Cluster2	PREDICTED: protein UPSTREAM OF FLC-like [Pyrus x bretschneideri]
EVM0028489.1	7.69556	2.96407	4.05487	2.0088	3.56434	Cluster2	PREDICTED: uncharacterized protein LOC103957650 [Pyrus x bretschneideri]
EVM0025407.1	4.8718	1.47096	0.923957	1.81073	1.18756	Cluster2	PREDICTED: putative receptor-like protein kinase At3g47110 [Pyrus x bretschneideri]
EVM0018510.1	4.23014	1.91117	1.2436	1.17715	0.956768	Cluster2	PREDICTED: leucine-rich repeat receptor-like protein kinase TDR [Pyrus x bretschneideri]
EVM0028209.1	15.0871	6.21203	4.5062	5.69137	5.51011	Cluster2	hypothetical protein PRUPE_ppa025470mg [Prunus persica]
EVM0002304.1	23.2599	7.7566	8.21646	7.57627	6.50532	Cluster2	PREDICTED: uncharacterized protein LOC103945235 [Pyrus x bretschneideri]
EVM0003419.1	7.72092	2.80608	3.49639	1.79174	3.24174	Cluster2	PREDICTED: transcription factor JUNGBRUNNEN 1-like [Pyrus x bretschneideri]
EVM0026518.1	8.57553	2.60376	2.0332	1.80804	1.33205	Cluster2	PREDICTED: uncharacterized protein LOC103424495 [Malus domestica]
EVM0018283.1	4.97683	2.01541	1.03884	1.51517	1.08014	Cluster2	PREDICTED: probable inactive receptor kinase At5g58300 [Pyrus x bretschneideri]
EVM0022248.1	20.9952	9.12679	5.69557	8.26605	4.7136	Cluster2	PREDICTED: reticulon-like protein B1 [Pyrus x bretschneideri]
EVM0031930.1	6.95815	3.18009	1.61675	2.44225	2.61488	Cluster2	PREDICTED: leucine-rich repeat receptor-like tyrosine-protein kinase At2g41820 [Pyrus x bretschneideri]
EVM0012064.1	9.39203	4.19553	3.80224	2.77858	2.15998	Cluster2	PREDICTED: metacaspase-4-like [Pyrus x bretschneideri]
EVM0034073.1	7.23274	3.38273	2.67329	3.074	3.14762	Cluster2	PREDICTED: probable LRR receptor-like serine/threonine-protein kinase At4g36180 [Pyrus x bretschneideri]
EVM0016179.1	6.2306	2.64161	1.62852	1.33551	1.37877	Cluster2	PREDICTED: LOW QUALITY PROTEIN: carboxylesterase 1 [Malus domestica]
EVM0015844.1	6.73032	3.18828	2.52825	2.5139	2.44993	Cluster2	PREDICTED: uncharacterized protein LOC103943161 isoform X1 [Pyrus x bretschneideri]
EVM0021679.1	10.5859	3.66115	2.2522	2.38299	3.42785	Cluster2	PREDICTED: EPIDERMAL PATTERNING FACTOR-like protein 2 [Malus domestica]
EVM0026838.1	8.18324	3.62867	2.33433	3.16848	2.6057	Cluster2	PREDICTED: uncharacterized protein LOC103435857 [Malus domestica]
EVM0019782.1	5.36238	1.83143	1.44903	1.84843	1.74881	Cluster2	PREDICTED: probably inactive leucine-rich repeat receptor-like protein kinase At2g25790 [Malus domestica]
EVM0025645.1	6.40379	3.25202	1.65003	1.25518	1.79791	Cluster2	hypothetical protein PRUPE_ppa013144mg [Prunus persica]
EVM0009023.1	30.554	10.9187	9.44052	9.16737	9.36582	Cluster2	PREDICTED: phosphatidylinositol 4-kinase gamma 2-like [Pyrus x bretschneideri]
EVM0013091.1	3.00743	0.749393	0.664741	0.405173	0.481212	Cluster2	PREDICTED: xyloglucan galactosyltransferase KATAMARI1-like [Pyrus x bretschneideri]
EVM0008087.1	5.18526	2.02637	1.71238	1.87316	1.15468	Cluster2	PREDICTED: uncharacterized protein LOC103943758 isoform X1 [Pyrus x bretschneideri]
EVM0010977.1	3.59919	1.30839	0.737481	0.686981	1.12558	Cluster2	PREDICTED: serine carboxypeptidase-like 35 [Pyrus x bretschneideri]
EVM0023290.1	4.97283	1.68194	1.44825	1.24252	0.910126	Cluster2	PREDICTED: probable serine/threonine-protein kinase At1g54610 [Pyrus x bretschneideri]
EVM0036923.1	44.1337	20.1234	11.7314	16.7327	16.3748	Cluster2	PREDICTED: uncharacterized protein LOC103455911 [Malus domestica]
EVM0031739.1	3.74274	1.56278	1.18465	0.905987	0.994024	Cluster2	PREDICTED: serine/arginine repetitive matrix protein 1-like [Pyrus x bretschneideri]
EVM0028708.1	5.52582	1.3548	0.786161	1.11062	0.769348	Cluster2	PREDICTED: formin-like protein 11 [Prunus mume]
EVM0018067.1	10.5565	2.36066	1.35992	1.50529	1.20669	Cluster2	PREDICTED: uncharacterized protein LOC103339374 [Prunus mume]
EVM0033787.1	6.50398	1.73403	1.53798	1.87429	2.27385	Cluster2	PREDICTED: zinc transporter 1-like [Pyrus x bretschneideri]
EVM0020560.1	3.22184	1.15007	1.16161	1.08136	0.872029	Cluster2	PREDICTED: LRR receptor-like serine/threonine-protein kinase GSO2 [Pyrus x bretschneideri]
EVM0030399.1	2.65616	1.01617	0.473267	0.836098	0.576816	Cluster2	PREDICTED: receptor-like protein kinase THESEUS 1 [Pyrus x bretschneideri]
EVM0037992.1	18.2944	6.93451	7.54036	5.1645	4.16321	Cluster2	PREDICTED: CLAVATA3/ESR (CLE)-related protein 17 [Pyrus x bretschneideri]
EVM0009919.1	2.94098	1.03996	0.513619	1.08016	1.00778	Cluster2	PREDICTED: probable LRR receptor-like serine/threonine-protein kinase At4g36180 [Pyrus x bretschneideri]
EVM0028117.1	3.41327	0.969446	0.820327	0.864948	0.590713	Cluster2	PREDICTED: cytochrome P450 94B3-like [Pyrus x bretschneideri]
EVM0006096.1	2.85132	1.34834	0.844623	0.926246	1.2906	Cluster2	PREDICTED: LOW QUALITY PROTEIN: kinesin KP1 [Malus domestica]
EVM0004951.1	6.28746	1.62697	1.79621	1.99793	1.55892	Cluster2	PREDICTED: uncharacterized protein LOC103400821 [Malus domestica]
EVM0029104.1	19.3555	8.99807	4.91674	6.58338	4.70115	Cluster2	PREDICTED: RING-H2 finger protein ATL74-like [Pyrus x bretschneideri]
EVM0035869.1	4.30621	1.78771	1.14664	1.87366	1.32482	Cluster2	PREDICTED: TMV resistance protein N-like [Pyrus x bretschneideri]
EVM0020015.1	13.1069	6.10549	4.66633	5.02127	5.98985	Cluster2	PREDICTED: deSI-like protein At4g17486 [Pyrus x bretschneideri]
EVM0036732.1	4.07258	1.08438	0.72312	0.662813	0.700484	Cluster2	PREDICTED: transcription factor MYB57-like [Pyrus x bretschneideri]
EVM0019954.1	1.83921	0.866669	0.516271	0.477789	0.742416	Cluster2	PREDICTED: probable leucine-rich repeat receptor-like protein kinase At5g49770 isoform X1 [Pyrus x bretschneideri]
EVM0029682.1	3.71169	1.57476	1.71842	1.13091	0.946856	Cluster2	PREDICTED: cytochrome P450 704C1-like [Pyrus x bretschneideri]
EVM0021180.1	1.94234	0.529671	0.556338	0.334669	0.520733	Cluster2	PREDICTED: benzyl alcohol O-benzoyltransferase-like [Pyrus x bretschneideri]
EVM0004855.1	6.35097	1.44402	1.01259	1.39632	0.963244	Cluster2	PREDICTED: mitochondrial uncoupling protein 5-like [Malus domestica]
EVM0005087.1	3.61195	0.991559	0.928481	0.866431	0.924176	Cluster2	PREDICTED: presequence protease 1, chloroplastic/mitochondrial-like [Pyrus x bretschneideri]
EVM0001463.1	2.30047	1.02334	0.435189	0.896439	0.856314	Cluster2	PREDICTED: uncharacterized protein LOC103936872 isoform X2 [Pyrus x bretschneideri]
EVM0008675.1	5.1693	2.26207	1.75045	1.5191	2.08213	Cluster2	PREDICTED: uncharacterized protein LOC103944073 [Pyrus x bretschneideri]
EVM0029252.1	2.58467	0.606949	0.29686	0.501838	0.712728	Cluster2	PREDICTED: LOW QUALITY PROTEIN: RING-H2 finger protein ATL13-like [Pyrus x bretschneideri]
EVM0006043.1	5.94686	2.61519	2.08123	1.76996	1.54614	Cluster2	PREDICTED: expansin-A20-like [Pyrus x bretschneideri]
EVM0033639.1	5.69747	0.646191	0.662901	0.815059	0.512777	Cluster2	PREDICTED: em-like protein GEA1 [Pyrus x bretschneideri]
EVM0009256.1	2.79527	1.24731	0.825619	1.11597	0.766714	Cluster2	PREDICTED: LRR receptor-like serine/threonine-protein kinase GSO1, partial [Pyrus x bretschneideri]
EVM0021548.1	1.09934	0.482274	0.341298	0.265458	0.243906	Cluster2	PREDICTED: uncharacterized protein LOC103958279 [Pyrus x bretschneideri]
EVM0002155.1	5.01524	1.81343	1.90759	1.55576	2.26862	Cluster2	PREDICTED: glucuronoxylan 4-O-methyltransferase 3-like [Pyrus x bretschneideri]
EVM0041818.1	2.19358	0.67855	0.657257	0.408929	0.652667	Cluster2	PREDICTED: uncharacterized protein LOC103426607 [Malus domestica]
EVM0031485.1	2.62587	0.65812	0.404454	0.511351	0.426989	Cluster2	PREDICTED: aspartic proteinase PCS1-like isoform X1 [Pyrus x bretschneideri]
EVM0030379.1	4.71555	0.149629	0	0	0.0996047	Cluster2	PREDICTED: protein CLAVATA 3-like [Pyrus x bretschneideri]
EVM0017560.1	4.44347	1.87021	1.0508	1.5505	1.95009	Cluster2	PREDICTED: FAS-associated factor 2-like [Malus domestica]
EVM0036014.1	4.06156	1.80951	1.32295	1.07893	1.05189	Cluster2	PREDICTED: dirigent protein 22-like [Pyrus x bretschneideri]
EVM0034172.1	4.72669	1.93087	1.30895	1.93515	1.81126	Cluster2	PREDICTED: piriformospora indica-insensitive protein 2-like [Pyrus x bretschneideri]
EVM0020868.1	6.67583	2.41881	1.49525	2.42641	1.74532	Cluster2	PREDICTED: vesicle-associated protein 4-2-like [Pyrus x bretschneideri]
EVM0033790.1	9.63853	4.20481	3.50457	3.35043	2.55334	Cluster2	PREDICTED: dirigent protein 22-like [Pyrus x bretschneideri]
EVM0032317.1	1.5104	0.297496	0.262722	0.220859	0.297894	Cluster2	PREDICTED: methanol O-anthraniloyltransferase-like [Pyrus x bretschneideri]
EVM0017718.1	1.61594	0.784896	0.370887	0.317874	0.461181	Cluster2	PREDICTED: zinc finger CCCH domain-containing protein 6-like isoform X1 [Pyrus x bretschneideri]
EVM0032528.1	2.47408	0.777931	0.758287	0.737602	0.50927	Cluster2	hypothetical protein PRUPE_ppa022884mg, partial [Prunus persica]
EVM0035407.1	2.70426	0.791486	0.758866	0.858497	1.15154	Cluster2	PREDICTED: uncharacterized protein LOC103961209 [Pyrus x bretschneideri]
EVM0012778.1	0.63461	0.020116	0	0	0	Cluster2	PREDICTED: (-)-germacrene D synthase-like [Pyrus x bretschneideri]
EVM0006752.1	2.09462	0.472229	0.380698	0.398067	0.341686	Cluster2	PREDICTED: cytokinin dehydrogenase 5-like [Malus domestica]
EVM0014943.1	1.35572	0.552192	0.253	0.334618	0.481119	Cluster2	PREDICTED: uncharacterized protein LOC103402838 [Malus domestica]
EVM0002556.1	3.06934	0.995135	0.812646	1.30722	1.04471	Cluster2	PREDICTED: probable inactive leucine-rich repeat receptor-like protein kinase At1g66830 [Malus domestica]
EVM0013971.1	1.61228	0.0880536	0.0831882	0	0.030208	Cluster2	PREDICTED: transcription factor WER-like [Malus domestica]
EVM0028498.1	2.21898	0.931627	0.812239	0.556038	0.625646	Cluster2	PREDICTED: probable carbohydrate esterase At4g34215 [Pyrus x bretschneideri]
EVM0016503.1	4.21256	1.88426	1.51479	0.968644	1.06237	Cluster2	PREDICTED: CASP-like protein At3g23200 [Pyrus x bretschneideri]
EVM0028063.1	1.0413	0.285274	0.144692	0.270129	0.308405	Cluster2	PREDICTED: probable LRR receptor-like serine/threonine-protein kinase At3g47570 [Pyrus x bretschneideri]
EVM0005020.1	1.16251	0.224037	0.222349	0.0825191	0.122316	Cluster2	PREDICTED: uncharacterized protein LOC103949773 [Pyrus x bretschneideri]
EVM0024985.1	1.09001	0.543912	0.218659	0.157921	0.280165	Cluster2	PREDICTED: F-box protein At1g30790-like [Pyrus x bretschneideri]
EVM0027084.1	1.99228	0.721291	0.563104	0.478677	0.480199	Cluster2	hypothetical protein PRUPE_ppa004672mg [Prunus persica]
EVM0042062.1	7.38656	3.09375	2.04649	2.96857	2.95743	Cluster2	PREDICTED: uncharacterized protein LOC103418812 [Malus domestica]
EVM0006104.1	8.74282	3.5868	2.96752	3.61287	2.52717	Cluster2	PREDICTED: probable calcium-binding protein CML25 [Pyrus x bretschneideri]
EVM0000063.1	1.61777	0.339442	0.338916	0.232089	0.466145	Cluster2	PREDICTED: RING-H2 finger protein ATL74-like [Malus domestica]
EVM0024302.1	3.02683	1.12929	0.733437	0.595035	0.56555	Cluster2	PREDICTED: 28 kDa ribonucleoprotein, chloroplastic [Malus domestica]
EVM0010535.1	0.213401	0.023593	0.0109708	0	0	Cluster2	PREDICTED: LRR receptor-like serine/threonine-protein kinase GSO1 [Malus domestica]
EVM0008541.1	9.23167	3.80464	2.28119	3.82957	2.14046	Cluster2	PREDICTED: MLP-like protein 328 [Pyrus x bretschneideri]
EVM0016343.1	6.18304	2.06893	1.69083	1.88137	1.08373	Cluster2	PREDICTED: uncharacterized protein LOC103963058 [Pyrus x bretschneideri]
EVM0036954.1	0.757627	0.283336	0.139417	0.179072	0.158243	Cluster2	PREDICTED: probable serine/threonine-protein kinase At1g54610 [Pyrus x bretschneideri]
EVM0007131.1	3.59713	0.843989	0.893665	1.02568	0.859699	Cluster2	PREDICTED: light-inducible protein CPRF2-like [Pyrus x bretschneideri]
EVM0016833.1	1.14895	0.448635	0.342557	0.188804	0.210763	Cluster2	PREDICTED: zinc finger protein ZAT9-like [Pyrus x bretschneideri]
EVM0037481.1	0.776752	0.0950322	0	0	0.0473831	Cluster2	PREDICTED: cell number regulator 10-like [Malus domestica]
EVM0033936.1	3.25342	0.958159	0.604107	0.946695	0.6838	Cluster2	PREDICTED: CRAL-TRIO domain-containing protein YKL091C isoform X1 [Pyrus x bretschneideri]
EVM0000927.1	5.90096	2.36045	2.19912	2.06195	2.30363	Cluster2	None
EVM0017523.1	1.97246	0.627316	0.459197	0.757461	0.719342	Cluster2	PREDICTED: cyclic nucleotide-gated ion channel 1-like [Malus domestica]
EVM0009067.1	1.58926	0.539262	0.400495	0.446115	0.547928	Cluster2	PREDICTED: probable membrane-associated kinase regulator 2 [Pyrus x bretschneideri]
EVM0039715.1	1.75785	0.709579	0.761052	0.495438	0.456179	Cluster2	PREDICTED: transcription factor bHLH18-like [Pyrus x bretschneideri]
EVM0018288.1	0.222637	0.0139107	0.00636597	0	0.00690145	Cluster2	PREDICTED: beta-xylosidase/alpha-L-arabinofuranosidase 1-like [Pyrus x bretschneideri]
EVM0005930.1	0.333942	0.0308357	0.00941039	0	0	Cluster2	PREDICTED: galactose oxidase-like [Pyrus x bretschneideri]
EVM0042516.1	0.665855	0.290625	0.14649	0.120723	0.16894	Cluster2	PREDICTED: polygalacturonase QRT3 [Pyrus x bretschneideri]
EVM0009500.1	2.00183	0.906009	0.764158	0.687066	0.714587	Cluster2	PREDICTED: zinc transporter 8-like [Pyrus x bretschneideri]
EVM0028976.1	1.3772	0.663127	0.679416	0.373856	0.40979	Cluster2	PREDICTED: transcription factor bHLH18-like [Pyrus x bretschneideri]
EVM0009529.1	0.194786	0.0468514	0.0508354	0	0.00793236	Cluster2	PREDICTED: uncharacterized protein LOC103941455 [Pyrus x bretschneideri]
EVM0023119.1	0.846528	0.155505	0.186156	0.20813	0.248551	Cluster2	PREDICTED: anthocyanidin 3-O-glucoside 2&apos;&apos;-O-glucosyltransferase-like [Malus domestica]
EVM0004901.1	3.16083	0.721164	0.69892	1.18589	0.838048	Cluster2	PREDICTED: uncharacterized protein DDB_G0271670-like [Malus domestica]
EVM0016016.1	0.560621	0.0886382	0.0594949	0	0.0647657	Cluster2	PREDICTED: transcription factor WER-like [Pyrus x bretschneideri]
EVM0005426.1	1.8702	0.788788	0.362799	0.760684	0.886933	Cluster2	PREDICTED: U-box domain-containing protein 40 isoform X1 [Pyrus x bretschneideri]
EVM0035270.1	1.10515	0.335323	0.100013	0.102747	0.129925	Cluster2	PREDICTED: GDSL esterase/lipase CPRD49 isoform X2 [Malus domestica]
EVM0025805.1	1.91145	0.582157	0.469977	0.290267	0.239168	Cluster2	PREDICTED: DEAD-box ATP-dependent RNA helicase 5-like [Pyrus x bretschneideri]
EVM0002581.1	5.51279	2.44886	1.17336	1.604	1.61162	Cluster2	PREDICTED: gibberellin-regulated protein 11-like [Pyrus x bretschneideri]
EVM0026598.1	0.882084	0.273783	0.174586	0.14629	0.242108	Cluster2	PREDICTED: uncharacterized protein LOC103941096 [Pyrus x bretschneideri]
EVM0041453.1	1.18251	0.378651	0.139679	0.142822	0.125778	Cluster2	PREDICTED: fructose-2,6-bisphosphatase TIGAR B-like [Malus domestica]
EVM0026224.1	0.600753	0.205748	0.107945	0.119204	0.155351	Cluster2	PREDICTED: uncharacterized protein LOC103441494 [Malus domestica]
EVM0038478.1	2.84882	0.901389	0.582502	0.427698	0.363451	Cluster2	PREDICTED: uncharacterized protein LOC103950977 [Pyrus x bretschneideri]
EVM0028007.1	0.143142	0.0393088	0.010951	0.00754785	0.0277612	Cluster2	PREDICTED: disease resistance protein RPS2-like [Pyrus x bretschneideri]
EVM0017972.1	0.526528	0.191431	0.0540195	0.0656459	0.217521	Cluster2	PREDICTED: cytokinin dehydrogenase 1-like [Pyrus x bretschneideri]
EVM0026612.1	1.98931	0.937415	0.688022	0.806727	0.794553	Cluster2	PREDICTED: PAP-specific phosphatase HAL2-like [Pyrus x bretschneideri]
EVM0010530.1	0.498667	0.0284699	0	0.0143329	0.0294251	Cluster2	PREDICTED: uncharacterized protein LOC103962851 [Pyrus x bretschneideri]
EVM0033952.1	0.707158	0.281879	0.157268	0.172202	0.239037	Cluster2	PREDICTED: transcription factor ICE1-like [Pyrus x bretschneideri]
EVM0039121.1	1.26722	0.523365	0.226756	0.134046	0.17593	Cluster2	PREDICTED: histidine-containing phosphotransfer protein 6 [Malus domestica]
EVM0002680.1	1.22485	0.0387917	0.17091	0.0362145	0.0368537	Cluster2	hypothetical protein PRUPE_ppa014662mg [Prunus persica]
EVM0015950.1	0.635289	0.0975007	0.0462777	0.0470215	0.0838169	Cluster2	PREDICTED: uncharacterized protein LOC103935764 [Pyrus x bretschneideri]
EVM0006189.1	0.564168	0.291224	0.132199	0.102428	0.142799	Cluster2	PREDICTED: cysteine-rich receptor-like protein kinase 29 [Pyrus x bretschneideri]
EVM0021623.1	0.548991	0.121085	0.0571946	0.0442066	0.168	Cluster2	PREDICTED: F-box protein At5g49610-like [Pyrus x bretschneideri]
EVM0005836.1	1.56556	0.676128	0.591111	0.472192	0.372036	Cluster2	PREDICTED: PLASMODESMATA CALLOSE-BINDING PROTEIN 1-like [Pyrus x bretschneideri]
EVM0019972.1	0.891337	0.0218653	0.0201006	0.0640872	0.0442245	Cluster2	PREDICTED: transcription factor ORG2-like [Pyrus x bretschneideri]
EVM0038547.1	0.238589	0.0665273	0.0111501	0.0346119	0.0611933	Cluster2	PREDICTED: uncharacterized protein LOC103932973 [Pyrus x bretschneideri]
EVM0041855.1	10.2984	3.08707	2.0561	2.7275	2.10677	Cluster2	PREDICTED: proline-rich protein 4 [Pyrus x bretschneideri]
EVM0022128.1	2.29395	0.784171	0.646808	0.457346	0.48742	Cluster2	PREDICTED: uncharacterized protein LOC103330641 [Prunus mume]
EVM0038348.1	0.73655	0.335348	0.376527	0.301632	0.210311	Cluster2	PREDICTED: LRR receptor-like serine/threonine-protein kinase GSO2 isoform X1 [Pyrus x bretschneideri]
EVM0022058.1	0.595197	0.240691	0.115843	0.175384	0.108781	Cluster2	PREDICTED: LOW QUALITY PROTEIN: pentatricopeptide repeat-containing protein At4g19890-like [Pyrus x bretschneideri]
EVM0001380.1	1.75447	0.345027	0.552319	0.0877384	0.0915511	Cluster2	PREDICTED: uncharacterized protein LOC103947964 [Pyrus x bretschneideri]
EVM0022261.1	0.448602	0.0349193	0	0.0166908	0.108355	Cluster2	hypothetical protein PRUPE_ppa009099mg [Prunus persica]
EVM0003036.1	0.574198	0.215919	0.0633084	0.116529	0.150634	Cluster2	PREDICTED: E3 ubiquitin-protein ligase TRAF7 [Pyrus x bretschneideri]
EVM0005905.1	0.833019	0.258337	0.189131	0.222947	0.146127	Cluster2	PREDICTED: probable LRR receptor-like serine/threonine-protein kinase At4g08850 isoform X1 [Pyrus x bretschneideri]
EVM0009464.1	0.70617	0.0387683	0.0361641	0	0	Cluster2	PREDICTED: cysteine proteinase inhibitor 1-like [Malus domestica]
EVM0017483.1	1.14686	0.458878	0.173203	0.360126	0.291492	Cluster2	PREDICTED: peroxidase 29-like [Malus domestica]
EVM0033261.1	0.586218	0.205672	0.161537	0.13558	0.221028	Cluster2	PREDICTED: serine/threonine-protein kinase-like protein At5g23170 [Pyrus x bretschneideri]
EVM0014002.1	1.92541	0.720862	0.622273	0.575401	0.340171	Cluster2	PREDICTED: uncharacterized protein LOC103333315 [Prunus mume]
EVM0040668.1	0.756441	0.150259	0.306233	0.111923	0.0673589	Cluster2	PREDICTED: apoptosis inhibitor 5-like isoform X1 [Malus domestica]
EVM0036899.1	0.436036	0.0578705	0.0353926	0.0997984	0.0482066	Cluster2	PREDICTED: (3S,6E)-nerolidol synthase 1-like [Malus domestica]
EVM0007998.1	0.182352	0.0345074	0.0325491	0.0266741	0.0491369	Cluster2	PREDICTED: phospholipase D alpha 1-like [Pyrus x bretschneideri]
EVM0009826.1	0.291582	0.0473581	0	0.0441349	0.00943695	Cluster2	PREDICTED: protein HOTHEAD-like [Pyrus x bretschneideri]
EVM0019912.1	1.12169	0.1893	0	0.0935002	0	Cluster2	PREDICTED: uncharacterized protein LOC103944097 [Pyrus x bretschneideri]
EVM0033554.1	1.21022	0.435645	0.244275	0.473463	0.302054	Cluster2	PREDICTED: probable pyridoxal biosynthesis protein PDX1 [Pyrus x bretschneideri]
EVM0004278.1	0.399586	0.131043	0.121762	0.115496	0.0713907	Cluster2	PREDICTED: uncharacterized protein LOC103400821 [Malus domestica]
EVM0034100.1	0.696202	0.236358	0.127203	0.194319	0.0854131	Cluster2	PREDICTED: uncharacterized protein LOC103965879 [Pyrus x bretschneideri]
EVM0003966.1	0.511669	0.0590292	0.11063	0.113242	0.0456697	Cluster2	PREDICTED: jasmonate O-methyltransferase-like isoform X1 [Pyrus x bretschneideri]
EVM0036456.1	1.66797	0.791443	0.307489	0.681129	0.768711	Cluster2	PREDICTED: DNA (cytosine-5)-methyltransferase CMT2-like [Pyrus x bretschneideri]
EVM0030308.1	2.67124	0.810641	0.204633	0.697941	0.556646	Cluster2	PREDICTED: subtilisin-like protease SBT5.3 isoform X3 [Pyrus x bretschneideri]
EVM0038472.1	2.47213	0.939727	0.656019	0.910979	0.714338	Cluster2	PREDICTED: uncharacterized protein LOC103946514 [Pyrus x bretschneideri]
EVM0036770.1	40.1737	9.91788	11.117	18.837	10.8148	Cluster2	PREDICTED: 1-aminocyclopropane-1-carboxylate oxidase 5 [Pyrus x bretschneideri]
EVM0033291.1	58.3304	27.1926	14.6024	33.6383	24.0368	Cluster2	PREDICTED: probable pectate lyase 12 [Malus domestica]
EVM0009999.1	21.8413	9.98304	10.8693	10.8589	5.39926	Cluster2	PREDICTED: ethylene-responsive transcription factor SHINE 2-like [Pyrus x bretschneideri]
EVM0025152.1	4.01956	1.73389	2.18799	2.04566	1.09239	Cluster2	PREDICTED: TMV resistance protein N-like [Pyrus x bretschneideri]
EVM0010754.1	2.61245	0.984678	1.10652	1.15362	0.550993	Cluster2	PREDICTED: TMV resistance protein N-like [Pyrus x bretschneideri]
EVM0001041.1	11.2125	5.30093	4.85107	5.22912	2.63881	Cluster2	PREDICTED: uncharacterized protein LOC103453877 [Malus domestica]
EVM0027879.1	5.69634	1.94694	1.08405	2.60866	1.91558	Cluster2	PREDICTED: uncharacterized protein LOC103930093 [Pyrus x bretschneideri]
EVM0011978.1	1.15907	0.374989	0.254167	0.604544	0.352078	Cluster2	PREDICTED: probable inorganic phosphate transporter 1-7 [Pyrus x bretschneideri]
EVM0002402.1	1.34935	0.358652	0.237912	0.633616	0.442498	Cluster2	PREDICTED: glucan endo-1,3-beta-glucosidase 8-like [Pyrus x bretschneideri]
EVM0042459.1	0.606369	0.282306	0.174605	0.308412	0.125631	Cluster2	PREDICTED: tetrahydrocannabinolic acid synthase-like [Pyrus x bretschneideri]
EVM0038071.1	14.5634	8.83211	6.22605	8.43929	4.30694	Cluster2	PREDICTED: probable sugar phosphate/phosphate translocator At1g12500 [Pyrus x bretschneideri]
EVM0010025.1	2.44886	1.43035	0.679691	1.21665	0.658665	Cluster2	PREDICTED: probably inactive leucine-rich repeat receptor-like protein kinase IMK2 [Pyrus x bretschneideri]
EVM0011211.1	0.940097	0.578777	0.288056	0.427077	0.256011	Cluster2	PREDICTED: respiratory burst oxidase homolog protein A [Pyrus x bretschneideri]
EVM0028549.1	87.1269	45.4664	31.2236	27.2047	27.8307	Cluster2	PREDICTED: GDSL esterase/lipase At5g45920 [Pyrus x bretschneideri]
EVM0000083.1	28.4565	13.8879	9.96816	8.42698	9.11718	Cluster2	PREDICTED: uncharacterized protein LOC103938656 [Pyrus x bretschneideri]
EVM0027443.1	50.5114	24.0376	12.1068	17.2888	18.3363	Cluster2	PREDICTED: uncharacterized protein LOC103433867 [Malus domestica]
EVM0002367.1	55.0446	26.4607	18.6285	15.2554	18.488	Cluster2	PREDICTED: glucan endo-1,3-beta-glucosidase 13 [Pyrus x bretschneideri]
EVM0032758.1	549.752	242.342	216.211	196.05	157.541	Cluster2	PREDICTED: probable aquaporin PIP2-5 [Pyrus x bretschneideri]
EVM0010934.1	18.9391	11.0288	5.77687	6.44234	8.27019	Cluster2	PREDICTED: homeobox-leucine zipper protein ANTHOCYANINLESS 2-like isoform X1 [Malus domestica]
EVM0029493.1	84.6179	42.6871	42.0908	35.4469	24.0882	Cluster2	PREDICTED: BAHD acyltransferase DCR-like [Malus domestica]
EVM0022598.1	94.2978	39.3297	41.5992	31.6472	33.8236	Cluster2	PREDICTED: nudix hydrolase 17, mitochondrial-like [Pyrus x bretschneideri]
EVM0023790.1	43.2025	19.7884	19.2552	11.6018	16.1229	Cluster2	PREDICTED: GDSL esterase/lipase At5g03610-like [Pyrus x bretschneideri]
EVM0017993.1	23.0467	12.2772	6.87126	7.14234	9.68025	Cluster2	PREDICTED: NADP-dependent glyceraldehyde-3-phosphate dehydrogenase [Pyrus x bretschneideri]
EVM0034778.1	42.6658	24.1691	15.7023	13.7068	17.7366	Cluster2	PREDICTED: ATP-citrate synthase alpha chain protein 2-like [Pyrus x bretschneideri]
EVM0006148.1	23.7426	11.8359	7.96177	7.78122	6.43454	Cluster2	PREDICTED: protein MID1-COMPLEMENTING ACTIVITY 1-like [Pyrus x bretschneideri]
EVM0019228.1	25.9456	13.3071	6.80517	6.17884	7.34083	Cluster2	PREDICTED: uncharacterized protein LOC103958107 [Pyrus x bretschneideri]
EVM0036249.1	60.4099	28.0678	23.759	17.7589	15.8651	Cluster2	PREDICTED: EPIDERMAL PATTERNING FACTOR-like protein 5 [Pyrus x bretschneideri]
EVM0036409.1	27.9528	14.1771	10.4075	7.28645	9.68237	Cluster2	PREDICTED: UDP-glycosyltransferase 74F2-like [Pyrus x bretschneideri]
EVM0028741.1	38.0492	17.7518	20.0968	14.3764	15.916	Cluster2	PREDICTED: homeobox-leucine zipper protein HAT4 [Pyrus x bretschneideri]
EVM0008961.1	14.757	8.14902	5.34445	4.29823	6.75013	Cluster2	PREDICTED: receptor-like protein 12 [Pyrus x bretschneideri]
EVM0005208.1	55.2007	34.7229	19.3123	19.2776	21.9235	Cluster2	MYB2 [Eriobotrya japonica]
EVM0023029.1	16.8015	8.02966	4.37008	5.71436	5.32459	Cluster2	PREDICTED: myosin-1-like isoform X1 [Pyrus x bretschneideri]
EVM0021732.1	38.1035	18.2928	10.9935	14.4311	12.5575	Cluster2	PREDICTED: TMV resistance protein N-like [Pyrus x bretschneideri]
EVM0037568.2	23.3894	12.7669	7.95124	9.22795	6.88115	Cluster2	PREDICTED: interactor of constitutive active ROPs 2, chloroplastic-like isoform X2 [Pyrus x bretschneideri]
EVM0027793.1	7.92247	3.3375	2.65896	2.1657	3.72287	Cluster2	PREDICTED: TMV resistance protein N-like [Pyrus x bretschneideri]
EVM0022084.1	52.6918	32.5453	14.0295	16.7788	22.5384	Cluster2	PREDICTED: uncharacterized protein LOC103951301 [Pyrus x bretschneideri]
EVM0035862.1	3.61324	1.76021	1.56653	0.848531	1.12758	Cluster2	PREDICTED: uncharacterized protein LOC103452218 [Malus domestica]
EVM0020835.1	12.7281	6.75925	3.30671	3.51608	4.61939	Cluster2	PREDICTED: ankyrin-3-like [Malus domestica]
EVM0034095.1	48.6188	25.228	17.4031	16.3138	12.5618	Cluster2	PREDICTED: arabinogalactan peptide 16-like [Pyrus x bretschneideri]
EVM0028151.1	75.0831	46.6587	27.3475	30.2551	26.2673	Cluster2	PREDICTED: probable ribose-5-phosphate isomerase 2 [Pyrus x bretschneideri]
EVM0001581.1	8.44863	3.79808	3.62524	2.80245	3.13846	Cluster2	PREDICTED: putative disease resistance RPP13-like protein 1 isoform X1 [Pyrus x bretschneideri]
EVM0005768.1	83.1945	41.3237	31.8326	19.7178	32.8494	Cluster2	hypothetical protein PRUPE_ppa013663mg [Prunus persica]
EVM0013590.1	22.8385	11.2151	6.76145	8.51171	8.73255	Cluster2	PREDICTED: nucleobase-ascorbate transporter 2-like [Pyrus x bretschneideri]
EVM0001270.1	34.8691	17.8953	12.3144	12.2871	10.1541	Cluster2	PREDICTED: uncharacterized protein LOC103952919 [Pyrus x bretschneideri]
EVM0012614.1	18.3461	9.34853	4.72525	6.31527	5.18685	Cluster2	PREDICTED: armadillo repeat-containing protein 3 [Pyrus x bretschneideri]
EVM0007462.1	21.9054	11.5162	5.47586	8.33514	9.67606	Cluster2	PREDICTED: probable inactive receptor kinase At4g23740 [Pyrus x bretschneideri]
EVM0040745.1	16.405	9.59968	4.74829	5.65438	5.83702	Cluster2	PREDICTED: BTB/POZ domain-containing protein At1g67900 [Pyrus x bretschneideri]
EVM0018774.1	37.7965	14.0249	16.1585	15.2234	16.6374	Cluster2	PREDICTED: uncharacterized protein LOC103405458 [Malus domestica]
EVM0011390.2	5.6405	2.81099	1.64401	2.17425	1.89077	Cluster2	PREDICTED: LOW QUALITY PROTEIN: uncharacterized protein LOC103950839 [Pyrus x bretschneideri]
EVM0042106.1	19.9274	9.7273	4.0403	7.75527	7.20019	Cluster2	PREDICTED: enolase 1, chloroplastic-like [Pyrus x bretschneideri]
EVM0041586.1	11.2412	5.41777	3.11303	2.95006	2.829	Cluster2	PREDICTED: uncharacterized protein LOC103962151 [Pyrus x bretschneideri]
EVM0033948.1	76.6848	32.6685	32.0412	32.1744	24.5275	Cluster2	PREDICTED: uncharacterized protein LOC103422560 [Malus domestica]
EVM0016534.1	46.7914	26.1805	13.2509	16.1266	13.7238	Cluster2	None
EVM0029970.1	11.9982	7.07612	4.10603	4.02543	4.44757	Cluster2	PREDICTED: lipid phosphate phosphatase 1-like [Pyrus x bretschneideri]
EVM0038983.1	6.72566	2.81802	2.9111	2.55605	2.84028	Cluster2	PREDICTED: TMV resistance protein N-like [Pyrus x bretschneideri]
EVM0037387.1	20.3988	7.69725	8.84064	6.91326	5.73284	Cluster2	PREDICTED: uncharacterized protein LOC103930007 isoform X1 [Pyrus x bretschneideri]
EVM0007438.1	29.5553	12.1751	12.1782	11.5059	8.45038	Cluster2	PREDICTED: GDSL esterase/lipase At5g45670-like [Malus domestica]
EVM0000223.1	34.6793	14.714	14.4333	14.7649	13.0849	Cluster2	PREDICTED: 12-oxophytodienoate reductase 3 [Malus domestica]
EVM0011205.1	18.3621	10.6727	6.34957	7.09219	5.60662	Cluster2	PREDICTED: aspartic proteinase-like protein 2 [Pyrus x bretschneideri]
EVM0005709.1	13.5401	5.93695	5.6017	4.14052	5.4779	Cluster2	PREDICTED: uncharacterized protein At4g26485-like [Pyrus x bretschneideri]
EVM0014139.1	28.5255	13.2258	10.4812	7.96225	15.792	Cluster2	PREDICTED: LOB domain-containing protein 4 [Pyrus x bretschneideri]
EVM0025127.1	10.0141	6.05897	3.26654	3.54023	3.68795	Cluster2	PREDICTED: probable leucine-rich repeat receptor-like serine/threonine-protein kinase At5g15730 [Pyrus x bretschneideri]
EVM0035311.1	37.8111	21.764	12.2712	16.1463	11.681	Cluster2	PREDICTED: uncharacterized protein LOC103935259 [Pyrus x bretschneideri]
EVM0004761.1	18.3028	9.67195	5.24118	6.64744	8.21397	Cluster2	PREDICTED: uncharacterized protein At3g17950-like [Pyrus x bretschneideri]
EVM0020553.1	12.2489	6.31648	4.26286	4.60031	4.49129	Cluster2	PREDICTED: protein IQ-DOMAIN 14 [Pyrus x bretschneideri]
EVM0021887.1	12.3853	6.59968	4.24133	5.00638	4.30922	Cluster2	PREDICTED: probable beta-1,3-galactosyltransferase 3 [Pyrus x bretschneideri]
EVM0018248.1	13.2652	7.97483	4.80814	4.69736	4.46858	Cluster2	PREDICTED: probable serine incorporator [Pyrus x bretschneideri]
EVM0004112.1	39.5346	23.5909	10.7779	15.2918	15.5346	Cluster2	PREDICTED: lamin-like protein [Pyrus x bretschneideri]
EVM0003029.1	3.23316	1.84074	1.07554	1.0292	0.92457	Cluster2	PREDICTED: uncharacterized protein LOC103953727 [Pyrus x bretschneideri]
EVM0026908.1	54.4194	32.4602	15.8737	18.2828	16.8748	Cluster2	PREDICTED: uncharacterized protein LOC103942018 [Pyrus x bretschneideri]
EVM0021126.1	9.50643	3.86976	3.08515	4.0849	4.5253	Cluster2	PREDICTED: uncharacterized protein LOC103963428 [Pyrus x bretschneideri]
EVM0011349.1	25.135	15.5942	7.45891	10.3307	11.7206	Cluster2	PREDICTED: GDSL esterase/lipase At5g45950 [Pyrus x bretschneideri]
EVM0013586.1	5.46795	2.9924	1.71266	1.39497	1.70982	Cluster2	PREDICTED: lysine histidine transporter-like 6 [Pyrus x bretschneideri]
EVM0000717.1	9.25909	3.83691	4.5487	3.97606	3.92854	Cluster2	PREDICTED: uncharacterized protein LOC103951881 [Pyrus x bretschneideri]
EVM0009287.1	4.97993	2.41552	1.72099	1.76788	1.66602	Cluster2	PREDICTED: receptor-like protein 12 [Pyrus x bretschneideri]
EVM0024336.1	12.9404	6.894	3.07165	4.47848	6.0482	Cluster2	PREDICTED: uncharacterized protein LOC103402919 [Malus domestica]
EVM0036070.1	25.463	9.70252	10.1237	7.86287	8.00472	Cluster2	PREDICTED: ATP-citrate synthase alpha chain protein 1 [Malus domestica]
EVM0006756.1	24.7253	13.4839	8.57584	10.4073	11.545	Cluster2	PREDICTED: peroxidase 63 [Pyrus x bretschneideri]
EVM0026534.1	17.4752	8.54924	6.44475	5.61719	6.64728	Cluster2	PREDICTED: zinc-finger homeodomain protein 11-like [Pyrus x bretschneideri]
EVM0038794.1	18.3621	8.54124	7.78596	7.06044	5.53265	Cluster2	PREDICTED: probable glycosyltransferase At5g03795 [Malus domestica]
EVM0012683.1	14.4827	8.04057	4.88482	5.7779	4.71196	Cluster2	PREDICTED: vegetative cell wall protein gp1-like [Pyrus x bretschneideri]
EVM0020153.1	6.09147	3.00176	1.64988	1.58298	1.69562	Cluster2	PREDICTED: serine carboxypeptidase-like 1 isoform X1 [Pyrus x bretschneideri]
EVM0011690.1	4.85391	2.28742	1.11873	2.0088	2.45035	Cluster2	PREDICTED: leucine-rich repeat receptor-like tyrosine-protein kinase At2g41820 [Pyrus x bretschneideri]
EVM0016593.1	6.61233	3.0064	2.35541	2.08929	3.795	Cluster2	PREDICTED: putative UDP-sugar transporter DDB_G0278631 [Pyrus x bretschneideri]
EVM0003363.1	22.6577	11.3189	6.57895	8.84662	7.90443	Cluster2	PREDICTED: uncharacterized protein DDB_G0271670-like [Pyrus x bretschneideri]
EVM0000858.1	34.6037	18.4437	10.9568	14.9352	12.9781	Cluster2	PREDICTED: eukaryotic translation initiation factor 5B-like [Pyrus x bretschneideri]
EVM0036163.1	12.2119	4.5421	4.26921	4.19134	6.24432	Cluster2	PREDICTED: nuclear transcription factor Y subunit A-10-like [Malus domestica]
EVM0025038.1	5.79292	2.82361	1.35373	1.90144	1.55744	Cluster2	PREDICTED: fimbrin-like protein 2 [Pyrus x bretschneideri]
EVM0005130.1	2.90519	1.39279	0.863728	1.03615	0.793039	Cluster2	PREDICTED: uncharacterized protein LOC103442715 [Malus domestica]
EVM0039698.1	7.84092	3.7993	2.85769	3.28994	3.15037	Cluster2	PREDICTED: probable xyloglucan glycosyltransferase 5 isoform X2 [Malus domestica]
EVM0035708.1	15.11	6.86449	6.09381	5.85985	5.19673	Cluster2	PREDICTED: CASP-like protein POPTRDRAFT_822486 [Pyrus x bretschneideri]
EVM0019935.2	3.96485	2.59075	1.36325	1.54593	1.77228	Cluster2	PREDICTED: rop guanine nucleotide exchange factor 7-like [Pyrus x bretschneideri]
EVM0013369.1	2.09966	1.20632	0.769199	0.634151	0.754057	Cluster2	PREDICTED: serine/threonine-protein kinase BRI1-like 2 [Malus domestica]
EVM0016855.1	9.37627	5.17976	3.31349	4.03535	3.39752	Cluster2	PREDICTED: ferrochelatase-2, chloroplastic [Pyrus x bretschneideri]
EVM0030765.1	8.42127	3.59461	2.19908	2.58314	4.33855	Cluster2	hypothetical protein PRUPE_ppa027121mg [Prunus persica]
EVM0021682.1	3.04212	1.26773	0.940328	0.914455	1.66718	Cluster2	PREDICTED: G-type lectin S-receptor-like serine/threonine-protein kinase At2g19130 [Pyrus x bretschneideri]
EVM0000044.1	2.01397	1.05518	0.721096	0.740141	0.725112	Cluster2	PREDICTED: TMV resistance protein N-like [Pyrus x bretschneideri]
EVM0039459.1	7.36627	3.79317	2.13386	2.70163	3.44351	Cluster2	PREDICTED: PTI1-like tyrosine-protein kinase At3g15890 [Malus domestica]
EVM0018670.1	23.8855	10.6045	6.65239	9.86205	12.5619	Cluster2	PREDICTED: CASP-like protein VIT_19s0090g00570 [Pyrus x bretschneideri]
EVM0026694.1	4.09705	2.4036	1.17478	1.60349	1.37663	Cluster2	PREDICTED: probable serine/threonine-protein kinase At1g54610 [Malus domestica]
EVM0015139.1	2.45741	1.37746	0.830297	0.818158	0.948664	Cluster2	PREDICTED: receptor-like protein kinase FERONIA [Pyrus x bretschneideri]
EVM0029727.1	5.57643	2.18878	1.62891	1.4612	2.7663	Cluster2	PREDICTED: salicylic acid-binding protein 2-like [Pyrus x bretschneideri]
EVM0040312.1	7.36581	3.27988	2.85376	2.542	3.09587	Cluster2	PREDICTED: deSI-like protein At4g17486 [Pyrus x bretschneideri]
EVM0034350.1	8.51115	3.86281	4.7821	3.13423	3.19536	Cluster2	PREDICTED: uncharacterized protein LOC103952411 [Pyrus x bretschneideri]
EVM0036751.1	1.43181	0.762982	0.504842	0.45133	0.538724	Cluster2	PREDICTED: uncharacterized protein LOC103958322 [Pyrus x bretschneideri]
EVM0022733.1	20.1348	8.51458	8.05319	7.86448	9.0256	Cluster2	PREDICTED: uncharacterized protein LOC103949914 isoform X1 [Pyrus x bretschneideri]
EVM0005260.1	4.12293	1.94669	2.10849	1.47196	1.66725	Cluster2	PREDICTED: probable polyamine transporter At3g13620 [Pyrus x bretschneideri]
EVM0022394.1	1.58049	0.759877	0.464423	0.381523	0.436494	Cluster2	PREDICTED: YLP motif-containing protein 1-like [Pyrus x bretschneideri]
EVM0025640.1	1.19206	0.579609	0.441629	0.421492	0.336454	Cluster2	hypothetical protein PRUPE_ppa000373mg [Prunus persica]
EVM0011855.1	4.73893	2.71135	1.35504	1.56411	2.18782	Cluster2	PREDICTED: uncharacterized protein LOC103401746 [Malus domestica]
EVM0013262.1	6.4291	3.05357	2.17408	1.58775	1.56918	Cluster2	PREDICTED: uncharacterized protein LOC103930741 [Pyrus x bretschneideri]
EVM0037622.1	1.56332	0.603136	0.346895	0.669506	0.764252	Cluster2	PREDICTED: myosin-8 [Malus domestica]
EVM0022316.1	6.3569	3.46974	1.85833	1.85401	1.81047	Cluster2	PREDICTED: heavy metal-associated isoprenylated plant protein 26-like [Pyrus x bretschneideri]
EVM0015258.1	2.05601	1.03828	0.632633	0.822068	0.547205	Cluster2	PREDICTED: receptor-like protein 12 [Pyrus x bretschneideri]
EVM0023899.1	2.36692	1.20831	1.11799	0.618494	0.800774	Cluster2	PREDICTED: zinc transporter 8-like [Pyrus x bretschneideri]
EVM0001327.1	1.33175	0.692857	0.301119	0.464759	0.620274	Cluster2	PREDICTED: uncharacterized protein LOC103955813 [Pyrus x bretschneideri]
EVM0028765.1	1.62428	0.747346	0.690481	0.612492	0.645525	Cluster2	PREDICTED: cellulose synthase-like protein H1 isoform X1 [Pyrus x bretschneideri]
EVM0004030.1	2.93102	1.41198	0.71435	1.08882	0.790339	Cluster2	PREDICTED: CMP-N-acetylneuraminate-beta-galactosamide-alpha-2,3-sialyltransferase 1-like [Pyrus x bretschneideri]
EVM0032694.1	4.20819	2.18271	1.53081	1.42725	1.66561	Cluster2	PREDICTED: LOB domain-containing protein 6-like [Malus domestica]
EVM0015217.1	11.7079	4.80167	4.50253	3.50928	4.13777	Cluster2	PREDICTED: probable aquaporin PIP2-5 [Malus domestica]
EVM0032874.1	0.890799	0.413254	0.354555	0.236229	0.292446	Cluster2	PREDICTED: ankyrin repeat-containing protein At5g02620-like [Malus domestica]
EVM0029177.1	2.09262	1.27592	0.524726	0.745097	0.859907	Cluster2	PREDICTED: PAP-specific phosphatase HAL2-like [Pyrus x bretschneideri]
EVM0038705.1	6.77583	3.08412	2.7951	2.90907	1.87515	Cluster2	PREDICTED: uncharacterized protein LOC103402980 [Malus domestica]
EVM0001617.1	0.821581	0.255021	0.213009	0.315019	0.407097	Cluster2	PREDICTED: receptor-like protein kinase 2 [Malus domestica]
EVM0032332.1	1.38443	0.570483	0.556054	0.395676	0.607076	Cluster2	cytochrome f [Pyrus pyrifolia]
EVM0023941.1	1.68115	1.00589	0.537151	0.621016	0.64354	Cluster2	PREDICTED: auxin-induced in root cultures protein 12-like [Pyrus x bretschneideri]
EVM0002721.1	0.392105	0.188029	0.188885	0.102481	0.165107	Cluster2	PREDICTED: LOW QUALITY PROTEIN: uncharacterized protein LOC103951749 [Pyrus x bretschneideri]
EVM0040956.1	1.30963	0.604216	0.518559	0.269857	0.514457	Cluster2	PREDICTED: uncharacterized protein LOC103444772 [Malus domestica]
EVM0020804.1	1.57212	0.933667	0.442115	0.45155	0.53883	Cluster2	PREDICTED: non-specific lipid-transfer protein-like protein At2g13820 [Pyrus x bretschneideri]
EVM0003109.1	0.393232	0.168858	0.156927	0.0842246	0.163781	Cluster2	PREDICTED: U-box domain-containing protein 13-like [Pyrus x bretschneideri]
EVM0016159.1	0.180173	0.0302259	0	0	0	Cluster2	PREDICTED: CSC1-like protein ERD4 [Pyrus x bretschneideri]
EVM0007016.1	2.5182	1.22256	0.444502	0.455666	0.485665	Cluster2	PREDICTED: pleiotropic drug resistance protein 1-like [Pyrus x bretschneideri]
EVM0031677.1	1.58592	0.826835	0.503166	0.662667	0.732517	Cluster2	PREDICTED: 3-ketoacyl-CoA synthase 11-like [Pyrus x bretschneideri]
EVM0009980.1	0.727339	0.384359	0.243664	0.312554	0.236689	Cluster2	PREDICTED: probable LRR receptor-like serine/threonine-protein kinase At4g36180 [Pyrus x bretschneideri]
EVM0000943.1	1.13415	0.63964	0.316415	0.407144	0.508263	Cluster2	PREDICTED: type I inositol 1,4,5-trisphosphate 5-phosphatase CVP2 [Malus domestica]
EVM0025719.1	0.626708	0.12914	0.175529	0.0968549	0.277945	Cluster2	PREDICTED: uncharacterized protein LOC103957650 [Pyrus x bretschneideri]
EVM0032552.1	0.468435	0.0968683	0.155671	0.0662348	0.0992698	Cluster2	PREDICTED: uncharacterized protein LOC103963523, partial [Pyrus x bretschneideri]
EVM0012756.1	0.480353	0.0181405	0.102909	0.0171154	0.0371098	Cluster2	PREDICTED: uncharacterized protein LOC103961728 [Pyrus x bretschneideri]
EVM0028000.1	1.4144	0.306479	0.372667	0.0937719	0.202168	Cluster2	PREDICTED: EPIDERMAL PATTERNING FACTOR-like protein 2 [Malus domestica]
EVM0000270.1	0.182064	0.054469	0.0261417	0.00652017	0.0140157	Cluster2	PREDICTED: putative cyclic nucleotide-gated ion channel 19, partial [Pyrus x bretschneideri]
EVM0000399.1	0.273682	0.0808806	0.0317006	0.0111544	0.0115483	Cluster2	PREDICTED: L-cysteine desulfhydrase-like [Pyrus x bretschneideri]
EVM0005372.1	0.132976	0.0368323	0.0166017	0.00559984	0.0302525	Cluster2	PREDICTED: TMV resistance protein N-like [Pyrus x bretschneideri]
EVM0037057.1	0.466609	0.259005	0.158552	0.163284	0.142249	Cluster2	PREDICTED: TMV resistance protein N-like [Pyrus x bretschneideri]
EVM0039806.1	0.661547	0.257843	0.225705	0.146273	0.231505	Cluster2	PREDICTED: uncharacterized protein LOC103454019 [Malus domestica]
EVM0032678.1	1.57186	0.699035	0.606718	0.560563	0.411555	Cluster2	PREDICTED: dof zinc finger protein DOF3.1-like [Pyrus x bretschneideri]
EVM0027015.1	0.162628	0.0323129	0	0	0.0108139	Cluster2	PREDICTED: cytochrome P450 76A2-like [Pyrus x bretschneideri]
EVM0024401.1	1.65062	0.62153	0.357525	0.587211	0.802626	Cluster2	PREDICTED: auxin-responsive protein IAA31 [Pyrus x bretschneideri]
EVM0011621.1	0.294815	0.0474033	0.031729	0.0215675	0.0793876	Cluster2	PREDICTED: ammonium transporter 3 member 1-like [Pyrus x bretschneideri]
EVM0003350.1	0.677478	0.152376	0.311246	0.189346	0.169579	Cluster2	PREDICTED: uncharacterized oxidoreductase At4g09670 [Pyrus x bretschneideri]
EVM0021475.1	0.92219	0.539442	0.237802	0.347184	0.393387	Cluster2	PREDICTED: uncharacterized protein LOC103950418 [Pyrus x bretschneideri]
EVM0003815.1	0.273056	0.0767253	0.0184503	0	0.0195717	Cluster2	PREDICTED: serine/threonine-protein phosphatase 6 regulatory ankyrin repeat subunit A-like [Malus domestica]
EVM0000881.1	0.878006	0.440485	0.283411	0.291883	0.35662	Cluster2	PREDICTED: TMV resistance protein N-like [Malus domestica]
EVM0039301.1	1.0139	0.431448	0.443153	0.37639	0.324688	Cluster2	PREDICTED: TMV resistance protein N-like [Pyrus x bretschneideri]
EVM0041070.1	0.417733	0.144229	0.016396	0.0168066	0.0358589	Cluster2	PREDICTED: 1-aminocyclopropane-1-carboxylate oxidase 5-like [Pyrus x bretschneideri]
EVM0026651.1	1.39516	0.588652	0.473285	0.542465	0.716834	Cluster2	PREDICTED: transcription factor bHLH36-like [Pyrus x bretschneideri]
EVM0034061.1	1.09563	0.316335	0.393812	0.328305	0.267424	Cluster2	PREDICTED: uncharacterized protein LOC103325470 [Prunus mume]
EVM0015064.1	0.692754	0.342871	0.226665	0.297831	0.232024	Cluster2	PREDICTED: putative pentatricopeptide repeat-containing protein At1g12700, mitochondrial [Pyrus x bretschneideri]
EVM0012785.1	0.572837	0.22236	0.136191	0.141187	0.0555165	Cluster2	PREDICTED: cysteine-rich receptor-like protein kinase 25 [Pyrus x bretschneideri]
EVM0023086.1	0.197041	0.0390711	0.0179191	0.0183793	0	Cluster2	PREDICTED: laccase-7-like [Pyrus x bretschneideri]
EVM0014257.1	17.8573	2.73353	1.7716	3.09089	6.91895	Cluster2	PREDICTED: uncharacterized protein LOC103402334 [Malus domestica]
EVM0018525.1	0.46134	0.198792	0.0684521	0.0863636	0.129919	Cluster2	PREDICTED: WAT1-related protein At5g40240-like [Pyrus x bretschneideri]
EVM0032501.1	0.244901	0.0728951	0	0	0	Cluster2	PREDICTED: putative disease resistance protein RGA4 [Malus domestica]
EVM0028558.1	0.249336	0.072605	0.0134424	0.0279164	0.0293992	Cluster2	PREDICTED: (+)-neomenthol dehydrogenase [Malus domestica]
EVM0033587.1	0.412588	0.17594	0.108162	0.123783	0.0827305	Cluster2	PREDICTED: E3 ubiquitin-protein ligase TRAF7-like [Pyrus x bretschneideri]
EVM0034097.1	1.01612	0.282097	0.281389	0.35672	0.449185	Cluster2	PREDICTED: V-type proton ATPase subunit E2-like [Pyrus x bretschneideri]
EVM0027677.1	1.24314	0.36574	0.252237	0.430264	0.547553	Cluster2	PREDICTED: uncharacterized protein LOC103931549 [Pyrus x bretschneideri]
EVM0015106.1	0.344183	0.0452218	0.127143	0.0978339	0.0689092	Cluster2	PREDICTED: ent-kaurenoic acid oxidase 2-like [Pyrus x bretschneideri]
EVM0002179.1	0.168722	0.0524009	0	0.0122123	0	Cluster2	1-aminocyclopropane-1-carboxylic acid synthase 3b [Malus domestica]
EVM0001854.1	0.4086	0.126185	0.0772415	0.105936	0.0840774	Cluster2	PREDICTED: uncharacterized protein LOC103950030 [Pyrus x bretschneideri]
EVM0039027.1	0.366524	0.108323	0.110457	0.122765	0.128434	Cluster2	PREDICTED: pentatricopeptide repeat-containing protein At1g11710, mitochondrial [Pyrus x bretschneideri]
EVM0027824.1	1.92218	0.430543	0.834797	0.799572	0.730117	Cluster2	PREDICTED: basic leucine zipper 1-like [Pyrus x bretschneideri]
EVM0036821.1	0.335535	0.158576	0.0496851	0.104019	0.0974759	Cluster2	PREDICTED: ankyrin-1-like [Malus domestica]
EVM0009914.2	0.303877	0.0965242	0.105475	0.115805	0.114347	Cluster2	PREDICTED: protein IQ-DOMAIN 1-like isoform X1 [Pyrus x bretschneideri]
EVM0016019.1	583.275	263.693	167.509	258.694	155.084	Cluster2	PREDICTED: protein TIFY 10A [Pyrus x bretschneideri]
EVM0020317.1	120.648	37.3685	24.7689	53.6659	29.1595	Cluster2	PREDICTED: GDSL esterase/lipase EXL3-like [Pyrus x bretschneideri]
EVM0027923.1	144.624	62.0773	37.3782	75.1832	54.449	Cluster2	PREDICTED: UDP-glucuronic acid decarboxylase 2-like [Pyrus x bretschneideri]
EVM0004163.1	73.1266	29.9144	27.3337	39.8406	26.813	Cluster2	PREDICTED: subtilisin-like protease [Pyrus x bretschneideri]
EVM0041060.1	53.1188	18.0016	14.9143	27.6149	16.0026	Cluster2	PREDICTED: uncharacterized protein LOC103966234 [Pyrus x bretschneideri]
EVM0033581.1	27.5674	12.1019	10.0763	12.4574	12.675	Cluster2	PREDICTED: CDPK-related kinase 5-like [Pyrus x bretschneideri]
EVM0042218.1	18.9619	7.95271	6.70568	8.33162	7.3888	Cluster2	PREDICTED: uncharacterized protein LOC103946664 [Pyrus x bretschneideri]
EVM0000137.1	25.9686	11.5585	10.3535	14.5306	7.00206	Cluster2	PREDICTED: RNA-binding protein 38-like isoform X2 [Pyrus x bretschneideri]
EVM0034724.1	22.7449	8.70919	9.32211	10.907	5.85221	Cluster2	PREDICTED: leucine-rich repeat receptor protein kinase EXS-like [Pyrus x bretschneideri]
EVM0018370.1	58.796	25.6475	17.8484	26.2826	22.7333	Cluster2	PREDICTED: uncharacterized GPI-anchored protein At4g28100-like [Pyrus x bretschneideri]
EVM0013773.1	11.2107	4.06743	6.24006	5.80776	3.71138	Cluster2	PREDICTED: LRR receptor-like serine/threonine-protein kinase GSO2 [Malus domestica]
EVM0002142.1	23.3906	10.9312	7.43644	13.105	9.45262	Cluster2	PREDICTED: putative kinase-like protein TMKL1 [Pyrus x bretschneideri]
EVM0026620.1	14.2221	6.57393	3.83204	8.45267	4.87248	Cluster2	PREDICTED: uncharacterized protein LOC103950622 [Pyrus x bretschneideri]
EVM0034682.1	7.62213	2.74783	2.00304	3.98957	2.3869	Cluster2	PREDICTED: G-type lectin S-receptor-like serine/threonine-protein kinase At4g27290 isoform X2 [Pyrus x bretschneideri]
EVM0015624.1	9.18732	3.70893	2.05332	4.37931	2.75162	Cluster2	PREDICTED: transcription factor RF2b-like [Pyrus x bretschneideri]
EVM0037245.1	360.688	146.249	111.502	171.823	159.169	Cluster2	PREDICTED: glycine-rich cell wall structural protein 1-like [Pyrus x bretschneideri]
EVM0023365.1	6.48768	1.60232	2.40887	2.8605	1.65428	Cluster2	PREDICTED: ethylene-responsive transcription factor WRI1-like [Pyrus x bretschneideri]
EVM0036560.1	8.13462	3.65693	2.32323	3.86823	3.3863	Cluster2	PREDICTED: probably inactive leucine-rich repeat receptor-like protein kinase At3g28040 [Pyrus x bretschneideri]
EVM0024078.1	2.6397	1.20546	0.596534	1.27923	0.903381	Cluster2	PREDICTED: DNA (cytosine-5)-methyltransferase CMT2-like [Pyrus x bretschneideri]
EVM0021388.1	8.14876	3.17862	2.91044	4.01082	3.36457	Cluster2	hypothetical protein PRUPE_ppa026548mg [Prunus persica]
EVM0025219.1	4.26879	2.02532	1.54925	2.21856	1.89207	Cluster2	PREDICTED: uncharacterized protein LOC103427770 [Malus domestica]
EVM0020393.1	3.6859	1.62823	1.25421	1.84836	1.1348	Cluster2	PREDICTED: uncharacterized protein LOC103957109 [Pyrus x bretschneideri]
EVM0035933.1	2.91331	1.30933	0.861988	1.68378	0.920376	Cluster2	PREDICTED: uncharacterized protein LOC103944087 [Pyrus x bretschneideri]
EVM0035105.1	6.75286	2.91766	1.96567	3.62985	2.6782	Cluster2	PREDICTED: probable isoprenylcysteine alpha-carbonyl methylesterase ICMEL2 [Pyrus x bretschneideri]
EVM0015025.1	6.75679	2.85141	2.50442	4.06098	2.96042	Cluster2	PREDICTED: putative homeobox-leucine zipper protein ATHB-51 isoform X1 [Pyrus x bretschneideri]
EVM0012414.1	2.77128	1.145	0.942401	1.27818	1.02076	Cluster2	PREDICTED: uncharacterized protein LOC103958069 [Pyrus x bretschneideri]
EVM0010890.1	2.9074	1.25075	1.02514	1.40475	1.26643	Cluster2	PREDICTED: kinesin-1-like protein PSS1 [Pyrus x bretschneideri]
EVM0034841.1	0.545681	0.254962	0.161811	0.250974	0.162837	Cluster2	PREDICTED: TMV resistance protein N-like [Pyrus x bretschneideri]
EVM0034620.1	4.68684	1.91233	2.39691	2.20619	1.36897	Cluster2	PREDICTED: uncharacterized protein LOC103424943 [Malus domestica]
EVM0039543.1	1.99721	0.735293	0.578367	0.983299	0.712119	Cluster2	PREDICTED: 3-ketoacyl-CoA synthase 21-like [Pyrus x bretschneideri]
EVM0012702.1	5.45681	1.87435	1.88769	2.48266	2.26992	Cluster2	PREDICTED: uncharacterized protein LOC103939148 [Pyrus x bretschneideri]
EVM0003620.1	2.78097	1.19342	0.948022	1.33531	0.877986	Cluster2	PREDICTED: uncharacterized protein LOC103944535 [Pyrus x bretschneideri]
EVM0015810.1	0.228542	0.012127	0	0.0603086	0	Cluster2	PREDICTED: UPF0481 protein At3g47200-like [Pyrus x bretschneideri]
EVM0012703.1	1.10238	0.289514	0.331312	0.492976	0.418309	Cluster2	PREDICTED: uncharacterized protein LOC103440863 [Malus domestica]
EVM0019747.1	0.556441	0.0703787	0.0637518	0.130405	0.0230638	Cluster2	PREDICTED: probable F-box protein At5g04010 [Pyrus x bretschneideri]
EVM0028503.1	4.45937	2.10586	1.69168	2.16992	1.84002	Cluster2	PREDICTED: uncharacterized protein LOC103433389 [Malus domestica]
EVM0033864.1	2.24859	0.866398	0.719107	1.04342	0.646165	Cluster2	PREDICTED: uncharacterized protein LOC103959529 [Pyrus x bretschneideri]
EVM0018631.1	0.447744	0.0962903	0.0970669	0.173728	0.0706868	Cluster2	PREDICTED: CDK5RAP1-like protein [Malus domestica]
EVM0011057.1	1.90034	0.669985	0.500118	0.870842	0.790397	Cluster2	PREDICTED: uncharacterized protein LOC103963702 [Pyrus x bretschneideri]
EVM0040821.1	0.869361	0.161788	0.122252	0.371293	0.222843	Cluster2	PREDICTED: deSI-like protein At4g17486 isoform X2 [Pyrus x bretschneideri]
EVM0030950.1	1.18584	0.428728	0.357252	0.657802	0.470714	Cluster2	PREDICTED: transcription factor bHLH140-like [Pyrus x bretschneideri]
EVM0018317.1	0.135565	0	0	0.00839976	0	Cluster2	PREDICTED: probable inactive receptor kinase At2g26730 [Malus domestica]
EVM0017648.1	0.547867	0.17899	0.136802	0.215629	0.182896	Cluster2	PREDICTED: cytochrome P450 71D9-like [Pyrus x bretschneideri]
EVM0009943.1	0.300178	0.0431738	0.0131421	0.080291	0.0434849	Cluster2	PREDICTED: uncharacterized protein LOC103932549 [Pyrus x bretschneideri]
EVM0002048.1	1.50558	0.886547	0.649348	0.763357	0.432951	Cluster2	PREDICTED: uncharacterized protein LOC103944931 [Pyrus x bretschneideri]
EVM0024574.1	1350	667.188	640.568	427.358	523.429	Cluster2	PREDICTED: tubulin alpha chain-like [Pyrus x bretschneideri]
EVM0027768.1	42.1945	20.4036	18.8482	12.4875	15.0306	Cluster2	PREDICTED: putative phospholipid-transporting ATPase 8 [Pyrus x bretschneideri]
EVM0038908.1	135.497	65.4565	61.8794	44.3455	43.9328	Cluster2	PREDICTED: aquaporin TIP2-1 [Pyrus x bretschneideri]
EVM0010318.1	61.1677	32.1855	27.3445	20.7537	17.6021	Cluster2	PREDICTED: pectinesterase-like [Malus domestica]
EVM0037696.1	78.7617	41.9996	35.7877	27.9532	28.6603	Cluster2	PREDICTED: nuA4 complex subunit EAF3 homolog [Pyrus x bretschneideri]
EVM0001541.2	25.4322	12.9484	10.7814	7.28205	7.50689	Cluster2	PREDICTED: receptor-like serine/threonine-protein kinase NCRK isoform X2 [Pyrus x bretschneideri]
EVM0027017.1	142.833	76.1305	54.4475	61.5684	82.2819	Cluster2	PREDICTED: protein LATERAL ROOT PRIMORDIUM 1-like [Malus domestica]
EVM0010501.1	153.139	78.1281	76.0405	62.1313	54.2957	Cluster2	PREDICTED: protein RALF-like 34 [Pyrus x bretschneideri]
EVM0038421.1	23.4948	15.4461	8.78357	8.98123	11.7324	Cluster2	PREDICTED: uncharacterized protein LOC103967844 [Pyrus x bretschneideri]
EVM0008985.1	26.523	14.9271	11.5101	9.73979	10.4502	Cluster2	PREDICTED: TMV resistance protein N-like [Pyrus x bretschneideri]
EVM0016348.1	34.6034	22.5452	15.3285	14.7169	14.2826	Cluster2	PREDICTED: TMV resistance protein N-like isoform X2 [Pyrus x bretschneideri]
EVM0026395.1	63.3097	33.0293	30.5042	24.1307	21.7835	Cluster2	PREDICTED: GDSL esterase/lipase At5g45910-like [Pyrus x bretschneideri]
EVM0008282.1	32.6478	16.3972	11.2318	14.072	15.911	Cluster2	PREDICTED: CSC1-like protein ERD4 [Pyrus x bretschneideri]
EVM0040249.1	19.1358	9.77741	7.4899	7.01336	7.88965	Cluster2	PREDICTED: filament-like plant protein 7 [Malus domestica]
EVM0010183.1	14.3214	7.7646	6.79536	4.73643	5.78696	Cluster2	PREDICTED: calcium-transporting ATPase 12, plasma membrane-type [Pyrus x bretschneideri]
EVM0026582.1	181.155	111.615	63.018	61.5094	101.143	Cluster2	PREDICTED: protein LIGHT-DEPENDENT SHORT HYPOCOTYLS 1-like [Malus domestica]
EVM0001777.1	62.9719	37.6319	23.3283	26.283	33.6881	Cluster2	PREDICTED: transcription factor bHLH66-like [Pyrus x bretschneideri]
EVM0029935.1	15.4504	8.14001	6.53855	5.0868	4.91329	Cluster2	PREDICTED: probable disease resistance protein At5g66900 [Pyrus x bretschneideri]
EVM0018731.1	10.8209	5.14159	4.3596	3.29975	2.84095	Cluster2	lipoxygenase [Malus domestica]
EVM0000741.1	40.9376	20.0472	13.4411	15.5632	22.6181	Cluster2	PREDICTED: transcription factor TCP20-like [Pyrus x bretschneideri]
EVM0008941.2	18.1294	10.4036	9.29239	6.77732	8.35158	Cluster2	PREDICTED: nascent polypeptide-associated complex subunit alpha, muscle-specific form isoform X1 [Pyrus x bretschneideri]
EVM0027683.1	102.362	54.005	45.8911	41.6448	33.7651	Cluster2	PREDICTED: uncharacterized protein LOC103947586 [Pyrus x bretschneideri]
EVM0022032.1	72.0275	36.6908	29.8489	25.4518	20.5922	Cluster2	PREDICTED: uncharacterized protein LOC103953160 [Pyrus x bretschneideri]
EVM0036331.1	66.4486	37.7075	31.9516	24.4247	24.5405	Cluster2	PREDICTED: U11/U12 small nuclear ribonucleoprotein 35 kDa protein-like [Pyrus x bretschneideri]
EVM0027326.1	15.2508	8.13663	6.08436	4.76071	6.83361	Cluster2	PREDICTED: homeobox protein knotted-1-like 6 [Malus domestica]
EVM0010524.1	11.4551	6.78926	6.15804	4.77048	4.77281	Cluster2	PREDICTED: uncharacterized protein LOC103950568 [Pyrus x bretschneideri]
EVM0033676.1	25.5126	12.6006	12.8532	9.17455	7.98696	Cluster2	PREDICTED: peroxidase 18-like [Pyrus x bretschneideri]
EVM0011056.1	36.4739	20.2728	16.9114	15.7313	13.6678	Cluster2	PREDICTED: GDSL esterase/lipase At5g03610-like [Pyrus x bretschneideri]
EVM0019266.1	15.9454	8.78698	5.30977	6.54983	7.50077	Cluster2	PREDICTED: kinesin-like protein KIFC3 [Pyrus x bretschneideri]
EVM0000656.1	8.82429	4.49414	2.82019	2.69464	4.57085	Cluster2	PREDICTED: alpha-L-fucosidase 1-like [Pyrus x bretschneideri]
EVM0012736.1	201.96	118.962	108.39	80.09	78.5966	Cluster2	PREDICTED: classical arabinogalactan protein 25-like [Pyrus x bretschneideri]
EVM0005695.1	19.3458	9.62909	8.95139	7.55656	7.47338	Cluster2	PREDICTED: uncharacterized protein LOC103456028 isoform X2 [Malus domestica]
EVM0041059.1	19.8436	10.1691	8.39137	6.29242	6.67883	Cluster2	PREDICTED: dirigent protein 22-like [Pyrus x bretschneideri]
EVM0029775.1	16.7865	9.9022	7.87366	6.15817	6.31333	Cluster2	PREDICTED: auxin-induced in root cultures protein 12-like [Pyrus x bretschneideri]
EVM0021631.1	26.0983	15.8819	6.46007	9.8842	12.4757	Cluster2	PREDICTED: uncharacterized protein C167.05 [Pyrus x bretschneideri]
EVM0001573.1	5.41634	3.12337	2.20755	1.55105	2.13722	Cluster2	PREDICTED: probable serine/threonine-protein kinase At1g18390 [Malus domestica]
EVM0003341.1	9.38697	5.02291	5.56244	3.90835	4.1209	Cluster2	PREDICTED: glutamyl-tRNA(Gln) amidotransferase subunit A, mitochondrial-like [Pyrus x bretschneideri]
EVM0017833.1	24.4671	12.5297	12.9478	10.0355	11.0153	Cluster2	PREDICTED: glyoxylate/hydroxypyruvate reductase A HPR2-like [Malus domestica]
EVM0004443.1	17.674	8.62149	6.87502	6.19692	5.09355	Cluster2	PREDICTED: uncharacterized protein LOC103952714 [Pyrus x bretschneideri]
EVM0021263.1	20.1948	12.1982	7.09203	7.84195	11.0811	Cluster2	PREDICTED: dof zinc finger protein DOF3.7-like [Malus domestica]
EVM0006012.1	11.1733	6.56402	4.67918	3.86286	4.81076	Cluster2	PREDICTED: BAHD acyltransferase At5g47980-like isoform X2 [Pyrus x bretschneideri]
EVM0029985.1	16.0668	9.99316	5.07347	6.51041	7.82524	Cluster2	PREDICTED: methylesterase 17-like [Pyrus x bretschneideri]
EVM0017556.1	85.622	46.6795	33.5916	32.7599	23.956	Cluster2	PREDICTED: uncharacterized protein LOC103940841 [Pyrus x bretschneideri]
EVM0031599.1	9.04841	4.63814	3.54207	3.40097	3.46078	Cluster2	PREDICTED: glycosyltransferase 6-like [Pyrus x bretschneideri]
EVM0017323.1	7.59377	3.52803	3.1249	2.96423	3.59605	Cluster2	PREDICTED: oligopeptide transporter 4 [Pyrus x bretschneideri]
EVM0018755.1	19.3071	9.66496	7.11156	8.32845	10.3569	Cluster2	PREDICTED: inactive leucine-rich repeat receptor-like protein kinase CORYNE [Pyrus x bretschneideri]
EVM0040260.1	10.3062	5.77098	4.05507	3.81828	4.03727	Cluster2	PREDICTED: protein notum homolog isoform X2 [Malus domestica]
EVM0027064.1	8.65783	4.86554	2.80571	3.06298	4.89018	Cluster2	PREDICTED: putative UDP-glucose flavonoid 3-O-glucosyltransferase 3 [Pyrus x bretschneideri]
EVM0003992.1	8.44504	4.46917	3.41942	3.51732	2.88101	Cluster2	PREDICTED: serine/threonine protein phosphatase 2A 57 kDa regulatory subunit B&apos; iota isoform-like [Pyrus x bretschneideri]
EVM0041979.1	12.2806	6.41655	4.1036	4.79045	7.0754	Cluster2	PREDICTED: uncharacterized protein At3g17950-like [Pyrus x bretschneideri]
EVM0016216.1	7.36917	3.55015	2.85962	2.62759	2.51537	Cluster2	PREDICTED: glycosyltransferase 6-like [Pyrus x bretschneideri]
EVM0005452.1	4.37302	2.91919	1.88383	1.88897	1.96917	Cluster2	PREDICTED: receptor-like protein 12 [Pyrus x bretschneideri]
EVM0001881.1	14.9908	6.64189	8.01548	5.70793	8.01901	Cluster2	PREDICTED: pathogenesis-related protein PR-1-like [Malus domestica]
EVM0014816.1	6.39695	3.23012	3.1161	2.17608	2.05362	Cluster2	PREDICTED: uncharacterized protein LOC103937990 [Pyrus x bretschneideri]
EVM0009509.1	7.49245	4.47279	2.19893	2.41663	3.61165	Cluster2	PREDICTED: PTI1-like tyrosine-protein kinase At3g15890 [Malus domestica]
EVM0021918.1	3.13079	1.6454	1.31512	0.969464	1.07081	Cluster2	PREDICTED: putative inactive cadmium/zinc-transporting ATPase HMA3 [Malus domestica]
EVM0019670.1	17.2812	11.2224	6.51517	7.40604	9.27995	Cluster2	PREDICTED: probable pectinesterase 53 [Pyrus x bretschneideri]
EVM0037525.1	13.0745	7.61729	5.63588	5.04263	5.45375	Cluster2	PREDICTED: short-chain dehydrogenase TIC 32, chloroplastic-like [Pyrus x bretschneideri]
EVM0038101.1	3.93056	2.15363	1.19664	1.25628	1.86283	Cluster2	PREDICTED: probable thimet oligopeptidase [Malus domestica]
EVM0032320.1	8.41644	3.42665	4.40233	2.79759	4.59904	Cluster2	PREDICTED: LOW QUALITY PROTEIN: nuclear transcription factor Y subunit B-5-like [Malus domestica]
EVM0022169.1	6.60413	3.31138	2.91828	2.38178	2.42498	Cluster2	PREDICTED: uncharacterized protein LOC103962659 [Pyrus x bretschneideri]
EVM0020212.1	10.4208	5.75354	4.14125	3.56581	3.34748	Cluster2	PREDICTED: BAG family molecular chaperone regulator 4-like [Malus domestica]
EVM0030250.1	7.56098	4.06955	3.17296	2.6546	2.7924	Cluster2	PREDICTED: probable galacturonosyltransferase-like 10 [Pyrus x bretschneideri]
EVM0004488.1	9.42721	4.61437	4.58334	3.496	3.32479	Cluster2	PREDICTED: protein IQ-DOMAIN 1-like [Malus domestica]
EVM0023438.1	27.7578	13.513	11.2458	11.591	11.6944	Cluster2	PREDICTED: transcription initiation factor TFIID subunit 15-like isoform X1 [Pyrus x bretschneideri]
EVM0027976.1	7.26397	3.50106	2.47342	2.89877	3.98482	Cluster2	PREDICTED: probable receptor-like protein kinase At1g80640 isoform X2 [Malus domestica]
EVM0005623.1	7.62078	4.06196	3.28104	3.23347	3.05594	Cluster2	PREDICTED: GDSL esterase/lipase At2g30220-like [Pyrus x bretschneideri]
EVM0033494.1	6.27825	3.28036	1.96808	2.46188	3.21608	Cluster2	PREDICTED: phosphoinositide phospholipase C 4-like [Pyrus x bretschneideri]
EVM0010018.1	6.17976	3.26466	1.96494	2.25003	3.01014	Cluster2	PREDICTED: cinnamoyl-CoA reductase 1-like [Pyrus x bretschneideri]
EVM0026323.1	14.5423	8.29945	5.85333	5.39738	4.82311	Cluster2	PREDICTED: rapid alkalinization factor-like [Malus domestica]
EVM0022931.1	17.4046	5.8088	7.90983	7.16183	9.16654	Cluster2	PREDICTED: dirigent protein 19-like [Pyrus x bretschneideri]
EVM0014166.1	4.29793	2.42213	1.65655	1.75669	1.37754	Cluster2	PREDICTED: uncharacterized protein LOC103452380 [Malus domestica]
EVM0011102.1	3.6285	1.79851	0.990909	1.06161	1.9797	Cluster2	PREDICTED: nucleosome assembly protein 1;1 [Malus domestica]
EVM0031293.1	5.97108	2.99217	2.6096	2.31691	2.02841	Cluster2	PREDICTED: WAT1-related protein At4g08300-like [Pyrus x bretschneideri]
EVM0010327.1	5.74718	3.53101	1.88602	2.4047	2.8875	Cluster2	PREDICTED: F-box/kelch-repeat protein At3g23880-like [Pyrus x bretschneideri]
EVM0019330.1	3.4488	1.76194	1.40141	0.874652	1.41324	Cluster2	PREDICTED: transcription factor MYB59-like isoform X1 [Pyrus x bretschneideri]
EVM0006049.1	0.559669	0.275564	0.15957	0.143908	0.305346	Cluster2	PREDICTED: G-type lectin S-receptor-like serine/threonine-protein kinase B120-like [Fragaria vesca subsp. vesca]
EVM0002760.1	3.62583	2.17126	1.45244	1.54816	1.52317	Cluster2	PREDICTED: uncharacterized protein LOC103945347 [Pyrus x bretschneideri]
EVM0040534.1	3.141	1.51558	1.01739	1.23615	1.682	Cluster2	PREDICTED: UPF0481 protein At3g47200 [Pyrus x bretschneideri]
EVM0007561.1	6.17317	3.12371	1.79327	2.47128	3.09507	Cluster2	PREDICTED: mavicyanin [Malus domestica]
EVM0038598.1	2.86143	1.14295	1.18038	1.061	1.53224	Cluster2	PREDICTED: UPF0481 protein At3g47200-like [Malus domestica]
EVM0024529.1	2.91535	1.40846	1.34272	1.16443	0.910766	Cluster2	PREDICTED: leucine-rich repeat receptor-like kinase protein FLORAL ORGAN NUMBER1 [Malus domestica]
EVM0035320.1	1.12854	0.724883	0.462001	0.453834	0.437288	Cluster2	PREDICTED: probable LRR receptor-like serine/threonine-protein kinase At3g47570 [Malus domestica]
EVM0002032.1	2.21875	1.07644	0.931103	0.606132	0.705591	Cluster2	PREDICTED: uncharacterized protein LOC103944771 [Pyrus x bretschneideri]
EVM0003340.1	2.91899	1.54318	1.82634	1.14252	1.35079	Cluster2	PREDICTED: leucine-rich repeat receptor-like kinase protein FLORAL ORGAN NUMBER1 [Pyrus x bretschneideri]
EVM0019918.1	4.95032	2.38989	1.94209	1.7719	2.24764	Cluster2	PREDICTED: SWR1 complex subunit 6-like [Pyrus x bretschneideri]
EVM0008789.1	4.74436	2.76738	2.38402	1.89769	1.65809	Cluster2	PREDICTED: very-long-chain (3R)-3-hydroxyacyl-[acyl-carrier protein] dehydratase 2 [Malus domestica]
EVM0007788.1	2.24499	1.37426	0.915467	0.926575	0.953973	Cluster2	PREDICTED: probable LRR receptor-like serine/threonine-protein kinase At1g51880 [Pyrus x bretschneideri]
EVM0016478.1	3.98801	1.86807	1.67148	1.61085	1.91453	Cluster2	PREDICTED: uncharacterized protein LOC103964956 [Pyrus x bretschneideri]
EVM0007122.1	6.87793	3.49924	1.79429	2.27784	3.44244	Cluster2	hypothetical protein PRUPE_ppa025689mg, partial [Prunus persica]
EVM0003287.1	4.61015	2.35302	1.49299	1.30068	2.63585	Cluster2	PREDICTED: probable sodium/metabolite cotransporter BASS6, chloroplastic [Pyrus x bretschneideri]
EVM0019720.1	0.673864	0.382471	0.296182	0.271575	0.245506	Cluster2	PREDICTED: LRR receptor-like serine/threonine-protein kinase GSO1, partial [Pyrus x bretschneideri]
EVM0014109.1	3.52023	1.68641	1.51001	1.02269	1.07101	Cluster2	hypothetical protein PRUPE_ppa011991mg [Prunus persica]
EVM0024091.1	2.83775	1.61577	1.2738	1.01375	0.913931	Cluster2	PREDICTED: uncharacterized protein LOC103931823 [Pyrus x bretschneideri]
EVM0028024.1	3.06492	1.47768	1.50262	1.30067	1.09371	Cluster2	PREDICTED: peptide methionine sulfoxide reductase B5-like [Pyrus x bretschneideri]
EVM0038712.1	1.92919	1.06141	1.1125	0.814525	0.725772	Cluster2	PREDICTED: magnesium transporter MRS2-11, chloroplastic-like [Pyrus x bretschneideri]
EVM0018400.1	0.430808	0.247178	0.199874	0.151373	0.174691	Cluster2	PREDICTED: probable LRR receptor-like serine/threonine-protein kinase At3g47570 isoform X1 [Pyrus x bretschneideri]
EVM0021316.1	2.94399	1.80616	1.35174	1.1767	1.13927	Cluster2	PREDICTED: protein NDR1-like [Pyrus x bretschneideri]
EVM0017631.1	1.54966	0.852679	0.675467	0.625135	0.459189	Cluster2	PREDICTED: LOW QUALITY PROTEIN: nuclear inhibitor of protein phosphatase 1-like [Pyrus x bretschneideri]
EVM0030830.1	0.368971	0.047891	0.106354	0	0.0462884	Cluster2	PREDICTED: ribosomal RNA small subunit methyltransferase NEP1-like [Pyrus x bretschneideri]
EVM0015879.1	0.135859	0.0435606	0.0221331	0.0112716	0.0402567	Cluster2	PREDICTED: disease resistance protein RPS2-like [Pyrus x bretschneideri]
EVM0008120.1	0.148378	0.037617	0.0261995	0	0.00926394	Cluster2	PREDICTED: WEB family protein At1g12150-like [Pyrus x bretschneideri]
EVM0002590.1	1.37827	0.834468	0.792869	0.597734	0.618205	Cluster2	PREDICTED: ankyrin repeat-containing protein At5g02620-like [Pyrus x bretschneideri]
EVM0030099.1	0.624951	0.252181	0.285725	0.272296	0.351022	Cluster2	PREDICTED: phytochrome E-like [Pyrus x bretschneideri]
EVM0022481.1	0.508478	0.233786	0.196816	0.214965	0.301139	Cluster2	PREDICTED: uncharacterized protein LOC103955714 [Pyrus x bretschneideri]
EVM0011172.1	1.02515	0.564386	0.289959	0.44163	0.485492	Cluster2	PREDICTED: pentatricopeptide repeat-containing protein At5g46460, mitochondrial [Pyrus x bretschneideri]
EVM0019588.1	3.89451	2.26657	1.45195	1.66013	1.90994	Cluster2	PREDICTED: uncharacterized protein LOC103933026 [Pyrus x bretschneideri]
EVM0004943.1	0.987825	0.542061	0.413647	0.36723	0.325968	Cluster2	PREDICTED: LOW QUALITY PROTEIN: phenolic glucoside malonyltransferase 1-like [Pyrus x bretschneideri]
EVM0023834.1	0.308155	0.183338	0.0709649	0.0969705	0.147721	Cluster2	PREDICTED: receptor-like protein kinase FERONIA [Pyrus x bretschneideri]
EVM0018921.1	0.339185	0.155617	0.119664	0.0616671	0.104857	Cluster2	hypothetical protein PRUPE_ppa001309mg [Prunus persica]
EVM0023824.2	0.821938	0.480475	0.39738	0.350047	0.256727	Cluster2	PREDICTED: probable VAMP-like protein At1g33475 isoform X1 [Malus domestica]
EVM0023292.1	0.214884	0.0724518	0.0130523	0	0	Cluster2	PREDICTED: uncharacterized protein LOC103935466 [Pyrus x bretschneideri]
EVM0003061.1	0.891186	0.07141	0.0961655	0.0160668	0.0525612	Cluster2	WRKY transcription factor 46 [Malus domestica]
EVM0009048.1	0.327411	0.0555916	0.0997467	0	0	Cluster2	PREDICTED: uncharacterized protein LOC103939063 [Pyrus x bretschneideri]
EVM0015744.1	0.195862	0.047954	0.0150417	0	0.016307	Cluster2	PREDICTED: probable WRKY transcription factor 38 isoform X1 [Pyrus x bretschneideri]
EVM0027718.1	0.677847	0.021875	0.0863892	0.048994	0.114881	Cluster2	PREDICTED: uncharacterized protein LOC103442619 [Malus domestica]
EVM0017262.1	0.703149	0.292742	0.300182	0.277482	0.42195	Cluster2	PREDICTED: uncharacterized protein LOC103427475 isoform X1 [Malus domestica]
EVM0008287.1	2.19565	1.37308	1.00775	0.856175	0.892645	Cluster2	PREDICTED: uncharacterized protein LOC103960171 [Pyrus x bretschneideri]
EVM0021113.1	0.252443	0.0468261	0.0108712	0.0216882	0.0574708	Cluster2	PREDICTED: abscisic acid 8&apos;-hydroxylase 4-like isoform X2 [Malus domestica]
EVM0008093.1	0.613936	0.35435	0.235704	0.204352	0.215203	Cluster2	PREDICTED: RING-H2 finger protein ATL52-like [Pyrus x bretschneideri]
EVM0001462.1	0.234739	0.097009	0.0674051	0.0539521	0.0729789	Cluster2	PREDICTED: mastermind-like domain-containing protein 1 [Pyrus x bretschneideri]
EVM0016279.1	0.405954	0.0275841	0.0264204	0	0	Cluster2	PREDICTED: E3 ubiquitin-protein ligase SINA-like 10 [Pyrus x bretschneideri]
EVM0023387.1	1.31821	0.679274	0.589982	0.405551	0.4287	Cluster2	PREDICTED: uncharacterized protein LOC103947889 [Pyrus x bretschneideri]
EVM0004556.1	0.258769	0.142694	0.0793442	0.0817332	0.11948	Cluster2	PREDICTED: leucine-rich repeat receptor-like protein CLAVATA2 [Pyrus x bretschneideri]
EVM0001341.1	1.06907	0.313832	0.331275	0.145105	0.101988	Cluster2	None
EVM0002530.1	0.575424	0.160909	0.15158	0.0387174	0.0416596	Cluster2	PREDICTED: uncharacterized protein LOC103945710 [Pyrus x bretschneideri]
EVM0014891.1	0.436816	0.187391	0.10824	0.0803971	0.0505764	Cluster2	PREDICTED: uncharacterized protein LOC103953514 [Pyrus x bretschneideri]
EVM0009877.1	0.18099	0.0853194	0.0349132	0.0267314	0.0380191	Cluster2	PREDICTED: cysteine-rich receptor-like protein kinase 1 [Pyrus x bretschneideri]
EVM0007542.1	0.153423	0.0429745	0.025252	0	0	Cluster2	PREDICTED: 1-aminocyclopropane-1-carboxylate oxidase homolog 6-like [Pyrus x bretschneideri]
EVM0024779.1	0.174278	0.0806973	0.0120797	0.0123977	0.026808	Cluster2	PREDICTED: probable serine incorporator [Pyrus x bretschneideri]
EVM0004183.1	0.435691	0.0800808	0.0495088	0.0267595	0	Cluster2	PREDICTED: agamous-like MADS-box protein AGL12 [Pyrus x bretschneideri]
EVM0000068.1	0.155311	0.0320354	0.00999035	0.0102534	0.0222314	Cluster2	PREDICTED: aluminum-activated malate transporter 4-like [Malus domestica]
EVM0033967.1	0.862201	0.567006	0.358482	0.344985	0.389337	Cluster2	PREDICTED: trans-resveratrol di-O-methyltransferase-like [Pyrus x bretschneideri]
EVM0034633.1	1.96415	0.731003	0.945812	0.768054	1.0641	Cluster2	PREDICTED: mitochondrial import receptor subunit TOM20-like [Malus domestica]
EVM0013379.1	0.991655	0.578034	0.220248	0.293561	0.378077	Cluster2	PREDICTED: uncharacterized protein LOC103419791 [Malus domestica]
EVM0032725.1	0.391721	0.182536	0.108784	0.112292	0.0787208	Cluster2	PREDICTED: U-box domain-containing protein 28-like [Malus domestica]
EVM0014851.1	0.746777	0.13957	0.213567	0.0889885	0.046709	Cluster2	PREDICTED: LOW QUALITY PROTEIN: uncharacterized protein LOC103421967 [Malus domestica]
EVM0022401.1	0.747421	0.111238	0.15618	0.053885	0	Cluster2	PREDICTED: centromere-associated protein E [Malus domestica]
EVM0016128.1	0.164187	0.0579922	0	0.0111209	0.0357584	Cluster2	PREDICTED: F-box/WD repeat-containing protein 7-like [Pyrus x bretschneideri]
EVM0034005.1	0.265877	0.0886553	0.0201813	0.0209913	0.0674958	Cluster2	PREDICTED: proline-rich receptor-like protein kinase PERK8 [Pyrus x bretschneideri]
EVM0035605.1	0.0840859	0.0199346	0.0061071	0.00609189	0.0129566	Cluster2	PREDICTED: probable receptor-like protein kinase At4g39110 [Pyrus x bretschneideri]
EVM0011612.1	0.118779	0.0493895	0.0182438	0.00935035	0.0100609	Cluster2	PREDICTED: chitin elicitor receptor kinase 1-like isoform X1 [Pyrus x bretschneideri]
EVM0020554.1	0.275619	0.109297	0.0335241	0.0359747	0.03671	Cluster2	PREDICTED: methyl-CpG-binding domain-containing protein 7-like isoform X1 [Malus domestica]
EVM0003075.1	0.194994	0.0663045	0.068221	0.0498858	0.0373709	Cluster2	PREDICTED: probable RNA helicase SDE3 [Malus domestica]
EVM0012398.1	0.713887	0.313497	0.257708	0.282608	0.139522	Cluster2	PREDICTED: probable inactive 2-oxoglutarate-dependent dioxygenase AOP2 [Pyrus x bretschneideri]
EVM0022325.1	0.39496	0.22508	0.218675	0.156336	0.158983	Cluster2	PREDICTED: probable pectate lyase 8 [Pyrus x bretschneideri]
EVM0015898.1	87.7036	47.5979	32.8272	39.0223	26.4286	Cluster2	PREDICTED: uncharacterized protein At1g04910-like [Pyrus x bretschneideri]
EVM0033191.1	75.5019	43.9433	26.3426	47.1985	27.5782	Cluster2	PREDICTED: long chain acyl-CoA synthetase 2-like [Pyrus x bretschneideri]
EVM0032941.1	85.294	47.2064	52.7163	44.6355	32.0939	Cluster2	PREDICTED: uncharacterized protein At1g76660-like [Pyrus x bretschneideri]
EVM0030220.1	88.5945	49.8054	25.6099	45.692	40.4061	Cluster2	PREDICTED: beta-galactosidase 1 [Pyrus x bretschneideri]
EVM0025272.1	68.6541	34.1394	22.2698	40.2484	29.3588	Cluster2	PREDICTED: carbonyl reductase family member 4-like [Pyrus x bretschneideri]
EVM0007336.1	48.2902	20.7399	20.8987	22.0864	17.886	Cluster2	PREDICTED: sec14 cytosolic factor-like [Pyrus x bretschneideri]
EVM0026380.1	18.7824	11.1825	6.53517	9.6925	7.29625	Cluster2	PREDICTED: multiple C2 and transmembrane domain-containing protein 1-like [Pyrus x bretschneideri]
EVM0032354.1	31.2575	14.119	12.5023	19.0343	13.8935	Cluster2	PREDICTED: interactor of constitutive active ROPs 3-like isoform X1 [Pyrus x bretschneideri]
EVM0004999.1	35.1166	20.1997	17.5785	21.1069	10.8722	Cluster2	PREDICTED: uncharacterized protein LOC103455695 isoform X1 [Malus domestica]
EVM0027620.1	16.3054	8.14229	4.04554	8.06216	5.47446	Cluster2	hypothetical protein PRUPE_ppa002548mg [Prunus persica]
EVM0021906.3	29.4854	15.3783	11.1853	17.7396	13.3346	Cluster2	PREDICTED: TMV resistance protein N-like isoform X2 [Pyrus x bretschneideri]
EVM0002451.1	22.8157	11.9866	8.23441	11.9196	9.42392	Cluster2	PREDICTED: microtubule-associated protein TORTIFOLIA1 [Malus domestica]
EVM0000636.1	64.4723	27.7093	28.1215	34.0532	24.995	Cluster2	PREDICTED: cyclin-D2-1-like [Pyrus x bretschneideri]
EVM0001088.1	30.4667	20.7259	10.4106	13.7817	12.7272	Cluster2	PREDICTED: probable glucuronoxylan glucuronosyltransferase IRX7 [Pyrus x bretschneideri]
EVM0017518.1	9.86908	5.16545	3.77274	5.23448	3.60294	Cluster2	PREDICTED: kinesin-related protein 4-like isoform X2 [Pyrus x bretschneideri]
EVM0017555.1	96.8326	59.0375	28.0306	44.8273	35.9932	Cluster2	PREDICTED: uncharacterized protein LOC103950122 [Pyrus x bretschneideri]
EVM0017923.1	28.2011	14.0833	8.52243	17.6218	10.4023	Cluster2	PREDICTED: uncharacterized protein LOC103945123 isoform X1 [Pyrus x bretschneideri]
EVM0009452.1	30.3155	15.5792	9.06858	13.3958	12.6142	Cluster2	PREDICTED: phosphoglycerate mutase-like [Pyrus x bretschneideri]
EVM0024746.1	25.4614	13.3392	14.0214	11.6409	7.10639	Cluster2	PREDICTED: thaumatin-like protein 1b [Pyrus x bretschneideri]
EVM0036310.1	63.4242	28.3463	27.3594	34.2664	27.2955	Cluster2	PREDICTED: indole-3-acetic acid-induced protein ARG7-like [Pyrus x bretschneideri]
EVM0030812.1	77.3872	46.2028	25.4651	45.6513	35.8144	Cluster2	PREDICTED: arogenate dehydratase/prephenate dehydratase 6, chloroplastic-like [Pyrus x bretschneideri]
EVM0020171.1	93.4949	47.5255	42.1761	59.0301	30.0349	Cluster2	PREDICTED: auxin-induced protein 15A-like [Pyrus x bretschneideri]
EVM0012204.1	45.2095	20.7582	25.9059	19.7985	20.4615	Cluster2	PREDICTED: LOW QUALITY PROTEIN: pentatricopeptide repeat-containing protein PNM1, mitochondrial-like [Pyrus x bretschneideri]
EVM0014186.1	8.57549	4.14805	2.54834	4.24087	3.7803	Cluster2	PREDICTED: LOW QUALITY PROTEIN: myosin-9-like, partial [Malus domestica]
EVM0021809.1	11.3855	6.98556	4.29202	6.37907	3.62568	Cluster2	PREDICTED: WUSCHEL-related homeobox 3-like [Pyrus x bretschneideri]
EVM0005288.1	20.4248	9.23704	8.2799	12.1296	8.32836	Cluster2	PREDICTED: protein ALTERED XYLOGLUCAN 4 [Malus domestica]
EVM0017863.1	8.12506	4.03822	2.18399	4.70477	2.98467	Cluster2	PREDICTED: F-box protein At2g26850-like [Malus domestica]
EVM0024397.1	5.89293	2.78773	2.94321	3.58631	2.07855	Cluster2	PREDICTED: uncharacterized protein LOC103942953 [Pyrus x bretschneideri]
EVM0035616.1	15.4601	8.95783	5.11695	8.52509	6.79601	Cluster2	PREDICTED: uncharacterized protein LOC103963802 [Pyrus x bretschneideri]
EVM0009929.1	98.622	49.83	62.38	49.8003	37.5462	Cluster2	PREDICTED: cytochrome b5-like [Malus domestica]
EVM0009436.1	4.72885	2.48866	2.01245	2.64603	1.29045	Cluster2	PREDICTED: 3&apos;-N-debenzoyl-2&apos;-deoxytaxol N-benzoyltransferase-like [Pyrus x bretschneideri]
EVM0009902.1	7.23971	3.98873	2.55765	3.4046	3.37158	Cluster2	PREDICTED: probable LRR receptor-like serine/threonine-protein kinase At2g24230 [Pyrus x bretschneideri]
EVM0032585.1	5.24696	2.99029	1.89696	2.70778	1.74812	Cluster2	PREDICTED: protein trichome birefringence-like 25 [Malus domestica]
EVM0030644.1	4.90298	2.89519	1.69811	2.86873	1.76562	Cluster2	PREDICTED: uncharacterized protein LOC103954625 [Pyrus x bretschneideri]
EVM0040215.1	9.63212	4.60404	3.49147	5.22467	4.03007	Cluster2	PREDICTED: F-box only protein 13-like [Malus domestica]
EVM0028753.1	20.1316	13.7979	6.64678	9.54421	8.69744	Cluster2	PREDICTED: early nodulin-20-like [Pyrus x bretschneideri]
EVM0022081.1	7.76431	4.53805	2.35901	3.48347	3.32325	Cluster2	PREDICTED: uncharacterized protein LOC103960929 [Pyrus x bretschneideri]
EVM0040976.1	13.3517	6.53118	5.01909	6.16633	5.68475	Cluster2	PREDICTED: transcription factor TCP4-like [Pyrus x bretschneideri]
EVM0031449.1	6.6174	2.90109	2.76896	2.94636	1.99804	Cluster2	PREDICTED: protein ROS1-like isoform X1 [Pyrus x bretschneideri]
EVM0036865.1	12.4192	4.64965	7.30475	5.66476	5.76071	Cluster2	PREDICTED: uncharacterized protein LOC103939244 [Pyrus x bretschneideri]
EVM0033225.1	5.36507	2.60729	1.37665	2.44195	2.12155	Cluster2	PREDICTED: nucleobase-ascorbate transporter 2 [Pyrus x bretschneideri]
EVM0028034.1	2.24299	1.11626	1.18667	1.07747	0.628958	Cluster2	PREDICTED: uncharacterized protein LOC103936853 [Pyrus x bretschneideri]
EVM0036152.1	8.44807	5.32608	2.3726	3.93005	2.9642	Cluster2	PREDICTED: homeobox-leucine zipper protein ATHB-22-like [Malus domestica]
EVM0014596.1	7.80844	3.13634	4.14817	3.56538	3.27302	Cluster2	PREDICTED: thermospermine synthase ACAULIS5-like [Pyrus x bretschneideri]
EVM0000090.1	175.325	104.175	72.7901	109.398	57.5992	Cluster2	PREDICTED: glycine-rich cell wall structural protein 1-like [Pyrus x bretschneideri]
EVM0037250.1	17.3265	5.29237	7.96414	7.97576	5.87587	Cluster2	PREDICTED: CLAVATA3/ESR (CLE)-related protein 27 [Pyrus x bretschneideri]
EVM0029183.1	8.73745	5.86995	3.25607	3.85841	4.02631	Cluster2	PREDICTED: uncharacterized protein LOC103967630 [Pyrus x bretschneideri]
EVM0023097.1	6.0291	2.9422	2.29218	3.52607	2.64597	Cluster2	PREDICTED: uncharacterized calcium-binding protein At1g02270-like [Pyrus x bretschneideri]
EVM0016657.1	4.39784	2.17214	1.66062	2.1462	1.76877	Cluster2	PREDICTED: U-box domain-containing protein 30-like [Pyrus x bretschneideri]
EVM0011559.1	3.54663	2.26095	1.35528	2.04917	1.31567	Cluster2	PREDICTED: uncharacterized protein LOC103957243 [Pyrus x bretschneideri]
EVM0016723.1	4.2597	2.31703	1.59302	1.87701	1.62831	Cluster2	PREDICTED: probable ubiquitin-conjugating enzyme E2 25 [Malus domestica]
EVM0009814.1	2.04294	1.0844	0.654673	1.07081	0.865424	Cluster2	PREDICTED: uncharacterized protein LOC103453414 [Malus domestica]
EVM0002331.1	3.27197	1.49085	1.38637	1.45081	1.30172	Cluster2	PREDICTED: protein HOTHEAD-like [Malus domestica]
EVM0030164.1	4.1918	2.0852	1.5056	2.35207	1.53267	Cluster2	PREDICTED: transcription factor TCP5-like [Pyrus x bretschneideri]
EVM0014188.1	6.02442	2.56539	2.56245	3.77547	2.57638	Cluster2	PREDICTED: fasciclin-like arabinogalactan protein 4 [Pyrus x bretschneideri]
EVM0027235.1	4.31822	2.78515	1.62328	1.96415	1.90058	Cluster2	PREDICTED: protein TPX2 isoform X1 [Pyrus x bretschneideri]
EVM0015303.1	4.42712	2.50944	1.51477	2.79027	1.86177	Cluster2	PREDICTED: protein SUPPRESSOR OF npr1-1, CONSTITUTIVE 1-like [Pyrus x bretschneideri]
EVM0010298.1	1.96185	0.881859	0.865026	0.921052	0.822706	Cluster2	PREDICTED: probable LRR receptor-like serine/threonine-protein kinase At4g20940 [Pyrus x bretschneideri]
EVM0038212.1	7.37432	3.07076	3.29556	3.64871	3.2549	Cluster2	PREDICTED: omega-amidase,chloroplastic-like [Pyrus x bretschneideri]
EVM0017239.1	1.19902	0.614892	0.396115	0.603773	0.469481	Cluster2	PREDICTED: uncharacterized protein LOC103967486 isoform X1 [Pyrus x bretschneideri]
EVM0036922.1	2.80372	1.44443	0.890536	1.247	1.3115	Cluster2	PREDICTED: dihydrolipoyl dehydrogenase 2, chloroplastic [Pyrus x bretschneideri]
EVM0034944.1	1.65163	0.575131	0.66779	0.770816	0.551363	Cluster2	PREDICTED: uncharacterized protein LOC103452371 [Malus domestica]
EVM0012091.1	3.15021	2.05477	1.19937	1.92831	1.25449	Cluster2	PREDICTED: putative 12-oxophytodienoate reductase 11 [Pyrus x bretschneideri]
EVM0015248.1	4.979	2.24808	2.09793	3.21994	1.9089	Cluster2	PREDICTED: arabinogalactan peptide 16-like [Pyrus x bretschneideri]
EVM0032627.1	1.92615	0.698918	0.751404	1.02511	0.849224	Cluster2	PREDICTED: scarecrow-like protein 18 [Pyrus x bretschneideri]
EVM0027675.1	1.86625	0.999463	0.914113	0.919597	0.519504	Cluster2	PREDICTED: pleiotropic drug resistance protein 2-like [Malus domestica]
EVM0036119.1	4.67919	2.65344	2.52084	2.09538	1.53441	Cluster2	PREDICTED: classical arabinogalactan protein 4 [Pyrus x bretschneideri]
EVM0038474.1	0.820106	0.410918	0.205405	0.379105	0.269447	Cluster2	PREDICTED: DNA (cytosine-5)-methyltransferase CMT2 [Prunus mume]
EVM0006238.1	0.31634	0.162792	0.0996586	0.143662	0.0822209	Cluster2	PREDICTED: kinesin KP1 [Pyrus x bretschneideri]
[truncated: 12,674 more rows]

## Sheet: ACA treatment DEGs
Gene	0_day_mean_TPM	10_day_mean_TPM	20_day_mean_TPM	30_day_mean_TPM	40_day_mean	45_day_mean_TPM	50_day_mean_TPM	Cluster	Annotation
EVM0000035.1	5.8102	6.52272	7.22527	4.0738	6.06294	3.56102	2.44819	Cluster1	PREDICTED: probable calcium-binding protein CML25 [Malus domestica]
EVM0000183.1	10.903	10.6512	14.8436	8.50911	8.70082	7.99037	7.03154	Cluster1	PREDICTED: uncharacterized protein LOC103963994 [Pyrus x bretschneideri]
EVM0000297.1	32.9179	33.3368	36.9598	26.8492	30.1817	25.3428	20.435	Cluster1	PREDICTED: ABC transporter I family member 20 [Malus domestica]
EVM0000355.1	3.84002	4.63107	6.60885	5.14802	3.72746	1.25931	1.462	Cluster1	PREDICTED: protein NIM1-INTERACTING 2-like [Malus domestica]
EVM0000422.1	0.583443	0.201424	0.866999	0.132826	0.551524	0.20549	0.183837	Cluster1	PREDICTED: phytosulfokine receptor 1-like [Pyrus x bretschneideri]
EVM0000463.1	0.671346	0.591036	0.749385	0.573781	0.420464	0.46003	0.259717	Cluster1	PREDICTED: F-box protein AFR-like [Pyrus x bretschneideri]
EVM0000638.1	4.22591	2.92357	5.08043	3.09823	3.50389	1.57547	2.70526	Cluster1	PREDICTED: metalloendoproteinase 1-like [Malus domestica]
EVM0000650.1	12.5721	14.7566	19.6771	11.1934	12.6808	8.38169	9.14178	Cluster1	PREDICTED: protein trichome birefringence-like 2 [Malus domestica]
EVM0000694.1	5.78174	6.54687	7.51266	6.38094	5.30888	4.11122	3.85752	Cluster1	PREDICTED: uncharacterized protein LOC103431638 [Malus domestica]
EVM0000865.1	0.42362	0.576338	1.18372	0.163756	0.536259	0.25962	0.529027	Cluster1	PREDICTED: 17.1 kDa class II heat shock protein-like [Pyrus x bretschneideri]
EVM0000880.1	1.44624	0.167305	1.81837	0	0.538986	0.0221646	0.0545038	Cluster1	PREDICTED: ethylene-responsive transcription factor ERF109-like [Pyrus x bretschneideri]
EVM0000905.1	2.6927	2.42419	3.03258	1.57946	2.01421	0.896295	0.591561	Cluster1	PREDICTED: uncharacterized protein LOC103929278 [Pyrus x bretschneideri]
EVM0001047.1	2.26285	1.61395	2.17211	1.68288	2.01912	1.15618	1.30397	Cluster1	PREDICTED: ATP phosphoribosyltransferase 1, chloroplastic-like [Pyrus x bretschneideri]
EVM0001148.1	8.62529	10.607	34.387	11.3846	13.2752	10.8038	13.5322	Cluster1	PREDICTED: kelch repeat-containing protein At3g27220-like [Pyrus x bretschneideri]
EVM0001190.1	12.9167	8.90849	15.8405	6.9404	4.20715	0.936822	0.594478	Cluster1	PREDICTED: uncharacterized protein At1g15400 [Pyrus x bretschneideri]
EVM0001211.1	40.7426	36.2602	45.8084	32.8746	26.7365	31.3268	17.2493	Cluster1	PREDICTED: uncharacterized protein LOC103950928 [Pyrus x bretschneideri]
EVM0001244.1	20.8797	16.5086	22.8477	13.2075	15.4455	12.3486	12.3791	Cluster1	PREDICTED: probable xyloglucan glycosyltransferase 12 [Pyrus x bretschneideri]
EVM0001337.1	0.9049	0.972203	1.11785	0.679581	0.951753	0.800859	0.607002	Cluster1	PREDICTED: eukaryotic translation initiation factor 3 subunit A-like [Pyrus x bretschneideri]
EVM0001582.1	3.38894	2.84222	3.97415	1.65029	2.17047	1.83072	2.16138	Cluster1	PREDICTED: probable LRR receptor-like serine/threonine-protein kinase RKF3 [Malus domestica]
EVM0001661.2	1.16315	0.838517	1.17946	0.872738	0.71939	0.388242	0.413376	Cluster1	PREDICTED: disease resistance protein RPM1-like isoform X2 [Pyrus x bretschneideri]
EVM0001768.1	1.81206	1.89207	2.17586	1.84494	1.39392	1.08889	0.916428	Cluster1	PREDICTED: UDP-glycosyltransferase 87A1-like [Pyrus x bretschneideri]
EVM0001942.1	66.7632	66.6055	77.9686	64.2298	67.6156	48.5166	32.4106	Cluster1	PREDICTED: uncharacterized protein LOC103452586 [Malus domestica]
EVM0002126.1	4.24238	3.13244	4.69768	1.96513	3.2336	2.19886	1.92943	Cluster1	PREDICTED: BTB/POZ domain-containing protein At5g41330 isoform X1 [Pyrus x bretschneideri]
EVM0002131.1	0.420692	0.201703	0.635506	0.145718	0.290339	0.319892	0.239811	Cluster1	omega-3 fatty acid desaturase, chloroplastic [Malus domestica]
EVM0002137.1	2.31004	1.70787	2.42255	1.76347	1.69813	1.04104	1.13639	Cluster1	PREDICTED: uncharacterized protein LOC103958315 [Pyrus x bretschneideri]
EVM0002139.1	0.0376034	0.04218	0.0912177	0.0352718	0.0409681	0.0440346	0.0140264	Cluster1	PREDICTED: TMV resistance protein N-like [Malus domestica]
EVM0002245.1	3.44929	3.56732	4.49754	3.82355	2.87582	2.13515	1.94523	Cluster1	PREDICTED: probable C-terminal domain small phosphatase [Pyrus x bretschneideri]
EVM0002458.1	2.69297	2.86654	3.6493	2.43994	3.54118	2.00265	2.28959	Cluster1	PREDICTED: nicotinamide adenine dinucleotide transporter 2, mitochondrial-like [Pyrus x bretschneideri]
EVM0002508.1	5.05363	9.17884	36.5217	5.42436	16.5738	3.74945	4.74839	Cluster1	PREDICTED: cytochrome b-c1 complex subunit 7-2 [Pyrus x bretschneideri]
EVM0002515.1	0.644103	0.34577	1.64687	0.581505	1.03513	0.730881	0.532106	Cluster1	PREDICTED: trifunctional purine biosynthetic protein adenosine-3-like [Pyrus x bretschneideri]
EVM0002668.1	25.9371	22.9564	33.8248	22.7086	25.4193	18.3128	17.5997	Cluster1	PREDICTED: protein LURP-one-related 8-like [Pyrus x bretschneideri]
EVM0002718.1	0.0801352	0.0550994	0.100783	0.0138836	0.0289201	0.00907926	0	Cluster1	PREDICTED: glutamate receptor 2.7-like [Pyrus x bretschneideri]
EVM0002908.1	56.5215	83.2372	124.731	65.2753	81.7823	63.4381	47.9846	Cluster1	None
EVM0003095.1	1.50811	1.72163	2.34336	1.3169	1.09498	1.10032	1.30788	Cluster1	PREDICTED: serine/threonine-protein kinase WNK8-like [Pyrus x bretschneideri]
EVM0003099.1	9.20403	3.92223	9.05632	1.61963	5.0199	1.6775	2.26595	Cluster1	PREDICTED: uncharacterized protein LOC103950710 [Pyrus x bretschneideri]
EVM0003124.1	5.03379	4.38168	7.57839	5.31134	3.02702	1.65074	2.18488	Cluster1	PREDICTED: uncharacterized protein LOC103940093 [Pyrus x bretschneideri]
EVM0003404.1	1.75498	1.77251	2.13351	1.70871	1.57253	1.41711	0.814564	Cluster1	PREDICTED: LOW QUALITY PROTEIN: peptidyl-prolyl cis-trans isomerase CYP40-like [Pyrus x bretschneideri]
EVM0003498.1	0.787563	0.703675	0.849274	0.514732	0.762086	0.418755	0.576812	Cluster1	PREDICTED: probable receptor-like protein kinase At5g39030 [Pyrus x bretschneideri]
EVM0003520.1	1.34549	0.654949	1.67438	0.410281	0.615992	0.440153	0.466342	Cluster1	PREDICTED: probable protein phosphatase 2C 23 [Pyrus x bretschneideri]
EVM0003525.1	28.7328	24.9012	35.3237	20.7301	23.1699	28.083	17.2144	Cluster1	PREDICTED: uncharacterized membrane protein At1g06890 [Pyrus x bretschneideri]
EVM0003927.1	8.81388	6.24009	8.967	3.84394	8.38652	4.49874	3.47387	Cluster1	PREDICTED: uncharacterized protein LOC103947049 [Pyrus x bretschneideri]
EVM0003990.1	27.0101	35.6864	50.3546	25.1993	30.3384	23.0556	24.7741	Cluster1	PREDICTED: uncharacterized protein LOC103416517 [Malus domestica]
EVM0004040.1	150.212	47.2518	170.623	44.7284	22.8664	40.2949	4.47725	Cluster1	PREDICTED: dehydration-responsive protein RD22-like [Malus domestica]
EVM0004086.1	11.2052	10.99	17.0292	7.89012	10.5657	9.08727	8.87841	Cluster1	auxin-responsive Aux/IAA protein [Pyrus pyrifolia]
EVM0004141.1	0.938739	0.418793	7.27656	0.0700947	0.200946	0.178188	0	Cluster1	PREDICTED: uncharacterized protein LOC103942971 [Pyrus x bretschneideri]
EVM0004276.1	1.69213	1.56984	2.81879	1.41662	1.36156	0.919722	0.897095	Cluster1	PREDICTED: putative zinc transporter At3g08650 [Pyrus x bretschneideri]
EVM0004327.1	31.2947	28.0668	57.9961	20.031	30.3758	18.6703	16.3203	Cluster1	PREDICTED: heat stress transcription factor B-2b [Pyrus x bretschneideri]
EVM0004447.1	13.0154	13.8538	20.4926	8.71335	6.71117	8.52405	3.20504	Cluster1	PREDICTED: uncharacterized protein LOC103960477 [Pyrus x bretschneideri]
EVM0004475.1	10.1188	10.3867	11.908	8.8751	9.54175	7.79185	5.5198	Cluster1	PREDICTED: CTL-like protein DDB_G0288717 [Pyrus x bretschneideri]
EVM0004574.1	19.0489	12.4856	21.7286	11.391	14.3198	11.2083	12.3266	Cluster1	PREDICTED: uncharacterized protein LOC103940605 [Pyrus x bretschneideri]
EVM0004592.1	26.5135	20.96	28.6628	15.9643	23.844	16.0139	14.2266	Cluster1	PREDICTED: receptor-like protein kinase HAIKU2 [Pyrus x bretschneideri]
EVM0004619.1	3.32681	2.73432	5.85868	3.22162	2.9996	2.39558	2.13634	Cluster1	PREDICTED: uncharacterized protein LOC103955168 [Pyrus x bretschneideri]
EVM0004627.1	2.24262	1.68525	2.80065	0.586051	0.742966	0.875186	0.309579	Cluster1	PREDICTED: LOW QUALITY PROTEIN: tetrahydrocannabinolic acid synthase-like [Pyrus x bretschneideri]
EVM0004661.1	30.0313	14.5136	29.9518	5.85102	16.4537	4.20448	4.47667	Cluster1	PREDICTED: RING-H2 finger protein ATL2-like [Pyrus x bretschneideri]
EVM0004800.1	16.3592	13.6462	18.7738	4.32678	9.28905	5.2347	4.42996	Cluster1	PREDICTED: uncharacterized protein LOC103948945 [Pyrus x bretschneideri]
EVM0004821.1	5.25666	3.73167	11.1129	1.6423	5.05781	1.52863	1.88946	Cluster1	xyloglucan endotransglucosylase/hydrolase 8 [Malus domestica]
EVM0004943.1	0.221642	0.0818114	0.201128	0.0903932	0.101295	0.0371756	0.0187764	Cluster1	PREDICTED: LOW QUALITY PROTEIN: phenolic glucoside malonyltransferase 1-like [Pyrus x bretschneideri]
EVM0005173.1	0.322539	0.194769	0.363298	0.230853	0.240306	0.0934527	0.0963945	Cluster1	PREDICTED: uncharacterized protein LOC103440289 [Malus domestica]
EVM0005186.1	25.7049	24.6379	29.8321	18.949	21.5705	17.0126	15.4579	Cluster1	PREDICTED: UPF0496 protein At4g34320-like [Pyrus x bretschneideri]
EVM0005265.1	4.38913	2.37949	26.8119	1.42305	2.528	0.277725	3.10116	Cluster1	PREDICTED: uncharacterized protein LOC103404754 [Malus domestica]
EVM0005326.1	36.8767	38.0827	41.3496	33.2117	30.38	23.2532	23.4644	Cluster1	PREDICTED: uncharacterized protein LOC103437796 [Malus domestica]
EVM0005738.1	2.38457	1.58122	2.26715	1.81213	1.84114	1.26984	0.92734	Cluster1	PREDICTED: uncharacterized protein LOC103450812 [Malus domestica]
EVM0005864.1	59.9138	22.3455	65.376	7.94205	31.1357	9.53326	13.8618	Cluster1	PREDICTED: uncharacterized protein LOC103933802 [Pyrus x bretschneideri]
EVM0005886.1	0.947501	0.800194	1.2087	1.07387	0.776784	0.453977	0.398974	Cluster1	PREDICTED: uncharacterized protein LOC103937681 [Pyrus x bretschneideri]
EVM0006025.1	0.492891	0.152017	0.75645	0.21479	0.0470671	0.0441108	0.0545038	Cluster1	PREDICTED: uncharacterized protein LOC101268579 [Solanum lycopersicum]
EVM0006104.1	11.7688	9.30243	12.6431	5.22061	9.25014	6.81034	5.21627	Cluster1	PREDICTED: probable calcium-binding protein CML25 [Pyrus x bretschneideri]
EVM0006207.1	0.375178	0.208245	0.436699	0.179187	0.373068	0.177842	0.115683	Cluster1	PREDICTED: CBL-interacting serine/threonine-protein kinase 23 isoform X3 [Pyrus x bretschneideri]
EVM0006275.1	0.408235	0.674346	0.946949	0.359255	0.769317	0.213762	0.220615	Cluster1	PREDICTED: uncharacterized protein At1g04910-like [Pyrus x bretschneideri]
EVM0006386.1	8.65081	8.25125	10.4698	5.80342	7.0051	5.89901	5.31746	Cluster1	PREDICTED: aspartic proteinase-like protein 2 [Pyrus x bretschneideri]
EVM0006438.1	14.4484	6.58865	15.6831	0.811033	4.19819	0.699128	0.920156	Cluster1	PREDICTED: U-box domain-containing protein 21-like [Pyrus x bretschneideri]
EVM0006457.1	1.67849	1.33829	2.37546	1.43994	1.07828	1.01172	1.36236	Cluster1	PREDICTED: uncharacterized protein LOC103929558 [Pyrus x bretschneideri]
EVM0006852.1	14.3179	10.4687	14.9765	9.01591	9.68266	7.58139	7.33502	Cluster1	PREDICTED: uncharacterized protein LOC103433184 [Malus domestica]
EVM0007037.1	0.562242	0.819959	0.938058	0.160371	0.814902	0.0683286	0.0700564	Cluster1	PREDICTED: protein TIFY 5A-like [Malus domestica]
EVM0007073.1	1.46696	1.79734	2.40895	1.11464	1.83974	1.19844	1.5083	Cluster1	PREDICTED: probable arabinosyltransferase ARAD1 [Pyrus x bretschneideri]
EVM0007078.1	0.430959	0.161612	0.619696	0.314229	0.272776	0.296519	0.119606	Cluster1	PREDICTED: transcription factor TGA4-like [Pyrus x bretschneideri]
EVM0007101.1	1.1308	0.421616	2.0067	1.39457	0.6713	0.0997006	0.27823	Cluster1	PREDICTED: uncharacterized protein LOC103456239 [Malus domestica]
EVM0007104.1	2.32005	2.41128	3.16967	1.25453	1.50777	1.35675	1.71022	Cluster1	PREDICTED: probable mediator of RNA polymerase II transcription subunit 19b [Pyrus x bretschneideri]
EVM0007215.1	8.80794	7.34788	9.71702	6.59279	7.79776	5.84392	5.25372	Cluster1	PREDICTED: gamma-glutamyltranspeptidase 3 [Malus domestica]
EVM0007648.1	0.587536	0.306558	0.827885	0.130766	0.495095	0.192591	0.032693	Cluster1	PREDICTED: uncharacterized protein LOC103944066 [Pyrus x bretschneideri]
EVM0007650.1	0.537204	0.590094	0.767068	0.531068	0.582492	0.556347	0.189859	Cluster1	PREDICTED: pentatricopeptide repeat-containing protein At4g35130, chloroplastic-like [Pyrus x bretschneideri]
EVM0007753.1	0.275374	0.203503	1.01584	0.0822055	0.270886	0.0534941	0	Cluster1	PREDICTED: uncharacterized protein LOC103940461 [Pyrus x bretschneideri]
EVM0007765.1	3.52245	2.35294	4.59259	3.2642	3.38576	3.63369	1.80062	Cluster1	PREDICTED: ABC transporter G family member 25 [Malus domestica]
EVM0007788.1	0.763593	0.83485	1.07256	0.629564	0.685903	0.616598	0.459186	Cluster1	PREDICTED: probable LRR receptor-like serine/threonine-protein kinase At1g51880 [Pyrus x bretschneideri]
EVM0008086.1	1.41014	0.680776	3.12893	0.263314	1.26305	0.720329	0.550074	Cluster1	PREDICTED: biotin--protein ligase 2-like [Pyrus x bretschneideri]
EVM0008109.1	5.59317	5.80157	7.95839	5.24483	2.92995	2.01095	1.51036	Cluster1	PREDICTED: late embryogenesis abundant protein D-29 isoform X1 [Pyrus x bretschneideri]
EVM0008154.1	9.07151	5.67891	9.63928	3.12326	6.66666	5.60446	4.35963	Cluster1	None
EVM0008360.1	10.9605	7.54982	38.1859	11.5431	14.3496	11.4818	13.3195	Cluster1	PREDICTED: protein FLX-like 1 isoform X2 [Malus domestica]
EVM0008785.1	4.73124	2.70138	7.0106	2.57093	4.87506	3.46262	1.82406	Cluster1	PREDICTED: ocs element-binding factor 1-like [Pyrus x bretschneideri]
EVM0008852.1	1.41676	1.44717	2.0234	0.820174	1.25216	0.832756	1.14991	Cluster1	PREDICTED: chitinase 2-like [Pyrus x bretschneideri]
EVM0008917.1	0.826381	0.874869	1.03069	0.778218	0.761533	0.67787	0.542185	Cluster1	PREDICTED: putative pentatricopeptide repeat-containing protein At3g49142 [Pyrus x bretschneideri]
EVM0008926.1	26.0302	25.6524	29.7161	21.5992	21.7939	16.2723	15.8893	Cluster1	PREDICTED: putative glycosyltransferase 5 [Pyrus x bretschneideri]
EVM0008987.1	15.3034	23.8977	27.6977	13.8737	16.6329	13.2434	11.2417	Cluster1	PREDICTED: dynein light chain LC6, flagellar outer arm-like [Malus domestica]
EVM0009031.1	3.28711	3.40101	4.99265	3.77302	3.23054	3.19394	2.59133	Cluster1	PREDICTED: heat stress transcription factor A-4c-like [Pyrus x bretschneideri]
EVM0009132.1	18.0055	14.07	31.5383	15.1671	16.8579	14.9116	17.6774	Cluster1	PREDICTED: heat stress transcription factor B-2a [Pyrus x bretschneideri]
EVM0009138.1	1.4707	1.10217	1.84175	1.42965	1.10473	1.02526	0.712261	Cluster1	PREDICTED: ABC transporter B family member 15-like [Malus domestica]
EVM0009454.1	4.70185	3.44784	6.25829	4.25976	4.11565	3.4592	2.8261	Cluster1	PREDICTED: EIN3-binding F-box protein 1-like [Pyrus x bretschneideri]
EVM0009465.1	1.3354	0.7792	1.55977	1.13305	1.01539	0.794108	0.751456	Cluster1	PREDICTED: uncharacterized protein LOC103427618 [Malus domestica]
EVM0009926.1	3.45225	3.46418	5.2319	3.7474	3.26415	3.75928	2.88025	Cluster1	PREDICTED: PGR5-like protein 1B, chloroplastic [Pyrus x bretschneideri]
EVM0010024.1	18.6227	14.0663	19.9802	10.825	14.6348	10.1492	11.7214	Cluster1	PREDICTED: uncharacterized protein LOC103948815 [Pyrus x bretschneideri]
EVM0010026.1	3.03996	3.48216	4.83078	2.97913	3.51997	2.13048	2.64029	Cluster1	PREDICTED: ammonium transporter 1 member 3-like [Pyrus x bretschneideri]
EVM0010120.1	4.87998	2.87525	30.8005	1.13309	5.41798	1.86188	1.81044	Cluster1	PREDICTED: uncharacterized protein LOC103404751 [Malus domestica]
EVM0010230.1	0.253982	0.15231	0.264249	0.163373	0.170302	0.0702868	0.0285693	Cluster1	PREDICTED: protein BPS1, chloroplastic-like [Pyrus x bretschneideri]
EVM0010259.1	6.74477	6.39842	10.0458	6.23566	8.21555	5.73529	5.39442	Cluster1	PREDICTED: LOW QUALITY PROTEIN: peptidyl-prolyl cis-trans isomerase CYP40-like [Pyrus x bretschneideri]
EVM0010345.1	1.05467	0.754463	1.08118	0.739773	0.851639	0.457446	0.54492	Cluster1	PREDICTED: probable cinnamyl alcohol dehydrogenase 1 [Pyrus x bretschneideri]
EVM0010553.1	15.0126	16.3097	24.4864	16.306	15.0505	11.1125	10.3522	Cluster1	PREDICTED: probable choline kinase 1 [Pyrus x bretschneideri]
EVM0010647.1	5.26707	4.22932	5.81649	3.49558	4.52422	3.98606	3.34103	Cluster1	PREDICTED: TMV resistance protein N-like [Pyrus x bretschneideri]
EVM0010711.1	4.05088	3.26708	5.66453	4.98772	4.7261	3.38589	2.85809	Cluster1	PREDICTED: hydroquinone glucosyltransferase-like [Pyrus x bretschneideri]
EVM0010816.1	5.07059	5.04052	5.60947	2.74217	4.1487	3.05292	2.50361	Cluster1	PREDICTED: uncharacterized protein LOC103449241 [Malus domestica]
EVM0010919.1	0.900824	0.461764	1.01041	0.694903	0.928527	0.282996	0.397717	Cluster1	PREDICTED: probable xyloglucan glycosyltransferase 12 [Malus domestica]
EVM0011031.1	38.1288	39.3989	56.8557	40.7389	44.5428	30.5379	30.691	Cluster1	PREDICTED: activator of 90 kDa heat shock protein ATPase homolog [Pyrus x bretschneideri]
EVM0011131.1	1.28872	0.535308	2.82142	0.453602	0.811038	0.517987	0.128556	Cluster1	PREDICTED: uncharacterized protein LOC103417183 [Malus domestica]
EVM0011170.1	13.8821	11.6158	58.2383	5.80296	12.0568	4.09647	4.91727	Cluster1	PREDICTED: chaperone protein dnaJ 11, chloroplastic [Pyrus x bretschneideri]
EVM0011288.1	4.09073	6.05647	7.69565	2.08177	2.66115	1.14207	2.51864	Cluster1	PREDICTED: uncharacterized protein LOC103425898 [Malus domestica]
EVM0011337.1	1.56989	2.24767	3.32277	1.85698	2.4964	1.24923	1.76084	Cluster1	PREDICTED: vacuolar protein sorting-associated protein 8 homolog [Malus domestica]
EVM0011552.1	2.70328	0.511425	5.44017	0.739263	2.19936	0.640315	0.612443	Cluster1	PREDICTED: brassinosteroid-regulated protein BRU1-like [Pyrus x bretschneideri]
EVM0011653.1	36.0959	40.6312	50.2025	11.0297	25.4104	14.6016	11.1447	Cluster1	PREDICTED: uncharacterized protein LOC103929416 [Pyrus x bretschneideri]
EVM0011716.1	2.35886	2.64612	4.18986	2.93546	2.50786	1.7904	1.18852	Cluster1	ent-kaurenoic acid oxidase [Malus domestica]
EVM0011720.1	5.24027	4.57534	9.03941	1.91938	4.81711	3.44013	3.14312	Cluster1	PREDICTED: uncharacterized protein LOC103455261 [Malus domestica]
EVM0011721.1	49.1653	13.2833	65.6468	12.5671	24.2839	11.3862	14.0779	Cluster1	PREDICTED: TMV resistance protein N-like [Pyrus x bretschneideri]
EVM0011916.1	0.315414	0.456858	0.674252	0.446456	0.436849	0.312575	0.167904	Cluster1	PREDICTED: putative DNA-binding protein ESCAROLA [Pyrus x bretschneideri]
EVM0011917.1	57.4186	53.1024	64.1585	36.4816	57.6779	41.1237	35.2198	Cluster1	PREDICTED: cation transport regulator-like protein 2 [Pyrus x bretschneideri]
EVM0011962.1	0.648989	0.318194	1.09518	0.327965	0.711586	0.241606	0.129982	Cluster1	PREDICTED: exocyst complex component EXO70A1-like [Pyrus x bretschneideri]
EVM0012028.1	2.87318	2.72031	4.63322	2.22798	3.84304	2.4893	2.52171	Cluster1	PREDICTED: receptor-like protein kinase HAIKU2 [Pyrus x bretschneideri]
EVM0012091.1	3.08422	2.23832	3.4155	2.17038	1.45553	1.2652	0.824044	Cluster1	PREDICTED: putative 12-oxophytodienoate reductase 11 [Pyrus x bretschneideri]
EVM0012094.1	6.57844	4.48264	6.64363	4.04522	4.60882	3.43097	3.06798	Cluster1	PREDICTED: uncharacterized acetyltransferase At3g50280-like [Pyrus x bretschneideri]
EVM0012729.1	3.81223	3.41705	4.10856	2.94468	2.1904	2.2332	1.43534	Cluster1	PREDICTED: ras-related protein RABH1e-like [Pyrus x bretschneideri]
EVM0012825.1	7.07375	6.56301	8.30151	4.42941	4.9447	4.19742	4.09836	Cluster1	PREDICTED: G-type lectin S-receptor-like serine/threonine-protein kinase At1g11410 [Malus domestica]
EVM0012834.1	3.74956	3.09124	4.20733	1.21012	1.91218	1.23922	0.882335	Cluster1	PREDICTED: uncharacterized protein LOC103960919 [Pyrus x bretschneideri]
EVM0012848.1	0.277792	0.472139	0.744171	0.0835141	0	0.105181	0.181026	Cluster1	PREDICTED: oleosin 16.4 kDa-like [Malus domestica]
EVM0013013.1	13.1496	10.8278	16.5616	14.4774	13.3789	9.09864	9.7632	Cluster1	PREDICTED: uncharacterized protein LOC103431682 [Malus domestica]
EVM0013096.1	10.9289	6.20051	74.1653	5.29594	12.9977	4.5282	4.67916	Cluster1	PREDICTED: uncharacterized protein LOC103941539 [Pyrus x bretschneideri]
EVM0013107.1	11.2086	15.8088	37.6657	14.4439	12.5024	13.6344	4.24658	Cluster1	None
EVM0013470.1	15.6839	12.9962	16.4641	10.0331	12.7395	8.57607	9.29797	Cluster1	PREDICTED: U-box domain-containing protein 17-like [Pyrus x bretschneideri]
EVM0013489.1	1.34819	1.87768	2.668	1.36511	1.88964	1.1283	0.695594	Cluster1	PREDICTED: uncharacterized protein LOC103955028 [Pyrus x bretschneideri]
EVM0013794.1	27.0764	7.43597	70.8566	1.93517	8.75048	1.69	2.20223	Cluster1	PREDICTED: uncharacterized protein LOC103944466 [Pyrus x bretschneideri]
EVM0014070.1	12.4695	12.3043	16.0271	9.51634	9.58134	7.43835	7.48544	Cluster1	PREDICTED: xyloglucan galactosyltransferase KATAMARI1 homolog [Pyrus x bretschneideri]
EVM0014231.1	13.4581	4.04622	13.376	1.20714	3.73454	0.883425	0.947614	Cluster1	PREDICTED: uncharacterized protein LOC103423846 [Malus domestica]
EVM0014313.1	21.5046	18.1591	22.2945	19.1432	16.6679	16.481	10.3041	Cluster1	PREDICTED: uncharacterized protein LOC103440240 [Malus domestica]
EVM0014323.1	16.7203	12.8072	20.2549	14.0524	16.4355	10.8848	12.5101	Cluster1	PREDICTED: E3 ubiquitin-protein ligase RHA1B-like [Pyrus x bretschneideri]
EVM0014369.1	12.6397	17.8014	57.71	16.7482	16.7482	12.1117	8.86374	Cluster1	PREDICTED: TMV resistance protein N-like [Malus domestica]
EVM0014379.1	3.76608	2.52719	4.26282	2.18253	3.7774	2.50764	0.891068	Cluster1	PREDICTED: cytochrome P450 78A5-like [Pyrus x bretschneideri]
EVM0014410.1	5.99422	5.33192	7.42433	6.83797	7.03514	4.31516	3.58527	Cluster1	PREDICTED: neurofilament medium polypeptide isoform X1 [Pyrus x bretschneideri]
EVM0014661.1	0.57941	0.343783	0.711415	0.176577	0.329211	0.40534	0.297181	Cluster1	PREDICTED: LOW QUALITY PROTEIN: phenolic glucoside malonyltransferase 2-like [Pyrus x bretschneideri]
EVM0014866.1	4.87847	2.66646	5.30999	1.45948	1.69676	0.907884	0.48619	Cluster1	PREDICTED: uncharacterized protein At4g14450, chloroplastic [Pyrus x bretschneideri]
EVM0015092.1	3.80062	4.03411	5.63154	3.27834	4.0142	3.09846	2.64561	Cluster1	PREDICTED: soyasaponin III rhamnosyltransferase-like [Malus domestica]
EVM0015226.1	6.36447	6.067	12.6489	3.12336	3.9455	2.5623	3.08168	Cluster1	PREDICTED: E3 ubiquitin-protein ligase ATL23-like [Malus domestica]
EVM0015438.1	0.765465	1.13955	1.84148	0.920607	1.0532	0.697374	0.824522	Cluster1	PREDICTED: APO protein 4, mitochondrial-like [Pyrus x bretschneideri]
EVM0015610.1	7.59501	8.81753	10.0079	7.24673	9.19075	6.62806	5.63598	Cluster1	PREDICTED: putative gamma-glutamylcyclotransferase At3g02910 [Pyrus x bretschneideri]
EVM0015632.1	0.0904688	0.122302	0.212132	0.153597	0.128968	0.0151994	0	Cluster1	PREDICTED: U-box domain-containing protein 21-like [Malus domestica]
EVM0015748.1	3.91882	5.48279	6.14731	3.91327	4.16918	2.7118	1.79758	Cluster1	PREDICTED: uncharacterized protein LOC103963761 isoform X4 [Pyrus x bretschneideri]
EVM0015872.1	6.83612	8.71097	12.3068	5.10871	6.81684	6.71667	6.37264	Cluster1	PREDICTED: glutathione S-transferase TCHQD-like [Pyrus x bretschneideri]
EVM0015874.1	2.67672	1.18654	2.59263	1.37009	0.896049	0.227245	0.350057	Cluster1	PREDICTED: uncharacterized protein LOC103441514 [Malus domestica]
EVM0016098.1	1.18708	1.31453	1.97807	1.09201	1.51515	0.817843	0.352765	Cluster1	PREDICTED: high affinity nitrate transporter 2.7-like isoform X2 [Pyrus x bretschneideri]
EVM0016136.1	88.2145	70.7723	395.512	52.0906	148.369	38.4891	65.8841	Cluster1	PREDICTED: uncharacterized protein LOC103404753 [Malus domestica]
EVM0016357.1	9.14738	11.549	13.7262	9.30385	9.37666	8.54507	6.32312	Cluster1	PREDICTED: gamma carbonic anhydrase 1, mitochondrial [Pyrus x bretschneideri]
EVM0016410.1	42.1748	36.3761	48.7617	25.8663	32.0572	23.0952	19.2203	Cluster1	PREDICTED: uncharacterized protein LOC103402945 [Malus domestica]
EVM0016548.1	2.99696	2.45145	3.75802	1.90545	2.00311	1.54577	1.75827	Cluster1	PREDICTED: uncharacterized protein LOC103942989 [Pyrus x bretschneideri]
EVM0016734.1	36.612	31.1552	38.5778	17.6599	24.57	11.9203	12.2898	Cluster1	PREDICTED: uncharacterized protein LOC103958911 [Pyrus x bretschneideri]
EVM0016741.1	0.148796	0.0481945	0.222133	0.0489214	0.0889892	0.0356627	0	Cluster1	PREDICTED: glutamate receptor 2.7-like [Pyrus x bretschneideri]
EVM0016780.1	1.8989	1.05046	2.62269	0.721964	1.0263	0.489224	0.377805	Cluster1	PREDICTED: uncharacterized protein LOC103946705 [Pyrus x bretschneideri]
EVM0016926.1	64.3788	60.7566	100.443	29.4323	60.1662	27.2935	26.2412	Cluster1	PREDICTED: classical arabinogalactan protein 1-like [Pyrus x bretschneideri]
EVM0017085.1	2.5371	2.80626	3.72725	2.63524	2.45155	2.36561	1.62342	Cluster1	PREDICTED: LOW QUALITY PROTEIN: uncharacterized protein LOC103950444 [Pyrus x bretschneideri]
EVM0017106.1	5.12057	4.87483	30.4293	3.11603	9.36567	2.79969	5.54607	Cluster1	PREDICTED: uncharacterized protein LOC103949307 [Pyrus x bretschneideri]
EVM0017121.1	0.716024	0.462051	0.786228	0.553918	0.578595	0.433337	0.331907	Cluster1	caffeic acid 3-O-methyltransferase [Pyrus x bretschneideri]
EVM0017155.1	2.29041	3.85278	4.97759	2.34106	2.91665	0.845923	0.849655	Cluster1	PREDICTED: endochitinase PR4-like [Pyrus x bretschneideri]
EVM0017173.1	11.4099	14.6524	22.4546	12.322	14.796	12.4983	9.83859	Cluster1	PREDICTED: desumoylating isopeptidase 1-like [Pyrus x bretschneideri]
EVM0017327.1	0.354875	0.372574	0.467568	0.237494	0.155922	0.24899	0.198804	Cluster1	PREDICTED: probable GPI-anchored adhesin-like protein PGA55 [Malus domestica]
EVM0017416.1	11.0445	6.69953	16.6038	5.37308	7.81319	4.20008	5.96247	Cluster1	PREDICTED: uncharacterized protein LOC103440754 [Malus domestica]
EVM0017543.1	39.9247	39.5425	50.1258	34.3751	31.0236	30.894	23.45	Cluster1	PREDICTED: sphinganine C(4)-monooxygenase 1-like [Malus domestica]
EVM0017914.1	0.273388	0.0302859	0.557217	0.208674	0.327598	0.186749	0.154715	Cluster1	PREDICTED: CDT1-like protein a, chloroplastic [Pyrus x bretschneideri]
EVM0017978.1	101.846	76.7958	100.168	71.2959	68.5556	59.476	52.0571	Cluster1	PREDICTED: EIN3-binding F-box protein 1-like [Pyrus x bretschneideri]
EVM0018098.1	30.9446	24.1137	31.9288	21.4776	22.9977	16.7261	19.3721	Cluster1	PREDICTED: 16.9 kDa class I heat shock protein 2-like [Pyrus x bretschneideri]
EVM0018164.1	5.71211	5.19319	7.09198	5.29353	4.22548	3.1555	3.22111	Cluster1	PREDICTED: purple acid phosphatase 22-like [Pyrus x bretschneideri]
EVM0018306.1	3.44576	7.45578	12.5317	4.40787	2.66882	4.31619	0.656698	Cluster1	PREDICTED: protein NIM1-INTERACTING 1 [Pyrus x bretschneideri]
EVM0018359.1	22.0648	31.3479	37.7351	24.8804	23.6577	20.1899	15.8094	Cluster1	PREDICTED: cleavage and polyadenylation specificity factor subunit 5-like isoform X1 [Pyrus x bretschneideri]
EVM0018378.1	3.69872	2.58033	4.13232	2.50911	3.50748	2.84417	2.21693	Cluster1	PREDICTED: 60S acidic ribosomal protein P0-like [Pyrus x bretschneideri]
EVM0018483.1	7.23877	4.97466	8.55747	5.3607	6.37775	4.50698	3.65873	Cluster1	PREDICTED: uncharacterized protein LOC103939843 [Pyrus x bretschneideri]
EVM0018581.1	0.686662	0.729307	0.951716	0.368035	0.623677	0.4452	0.547294	Cluster1	PREDICTED: phosphoglucan phosphatase LSF1, chloroplastic [Pyrus x bretschneideri]
EVM0018699.1	0.211408	0.143015	0.227936	0.0784988	0.0810788	0.0376411	0.0443087	Cluster1	PREDICTED: endo-1,3(4)-beta-glucanase 1-like [Pyrus x bretschneideri]
EVM0018848.1	32.1473	47.2649	62.2652	38.8006	35.9134	28.958	25.9686	Cluster1	PREDICTED: uncharacterized protein LOC103935754 [Pyrus x bretschneideri]
EVM0018858.1	0.24255	0.275397	0.681936	0.185334	0.186391	0.0519186	0.172924	Cluster1	PREDICTED: uncharacterized protein LOC103927565 [Pyrus x bretschneideri]
EVM0018882.1	0.0427602	0.224723	1.64359	0.0977926	0.16098	0.299065	0.104961	Cluster1	PREDICTED: cysteine synthase-like isoform X2 [Malus domestica]
EVM0018910.1	12.3554	12.6761	18.589	5.99709	6.34068	3.53443	3.01178	Cluster1	PREDICTED: receptor-like protein kinase FERONIA [Pyrus x bretschneideri]
EVM0018936.1	2.14679	1.12307	2.41599	1.62542	0.726835	0.55295	0.523291	Cluster1	PREDICTED: zinc finger protein ZAT12-like [Pyrus x bretschneideri]
EVM0019095.1	10.5978	9.25131	18.9797	8.09688	8.11133	9.01869	10.3098	Cluster1	PREDICTED: uncharacterized protein LOC103329670 [Prunus mume]
EVM0019249.1	1.21064	0.664464	1.12532	0.508826	0.564439	0.359437	0.152708	Cluster1	PREDICTED: uncharacterized RNA-binding protein C17H9.04c isoform X2 [Pyrus x bretschneideri]
EVM0019408.1	0.589723	0.214836	2.00225	0.200385	0.294129	0	0	Cluster1	PREDICTED: protein PXR1-like [Pyrus x bretschneideri]
EVM0019504.1	9.68001	7.2648	10.4629	7.34218	8.83943	5.39972	5.32903	Cluster1	PREDICTED: uncharacterized protein LOC103953867 [Pyrus x bretschneideri]
EVM0019588.1	2.72826	1.84223	3.22132	0.91476	2.82132	1.10435	0.960336	Cluster1	PREDICTED: uncharacterized protein LOC103933026 [Pyrus x bretschneideri]
EVM0019769.1	17.7906	12.5114	20.6778	3.43985	7.14844	3.60426	4.65482	Cluster1	PREDICTED: uncharacterized protein LOC103955308 [Pyrus x bretschneideri]
EVM0019836.1	6.87018	3.17942	8.9403	2.07785	2.48151	2.7958	3.21255	Cluster1	PREDICTED: nucleolin-like [Malus domestica]
EVM0020142.1	33.7573	27.0551	37.1569	18.3995	22.5391	15.4126	15.4369	Cluster1	PREDICTED: putative glycosyltransferase 5 [Pyrus x bretschneideri]
EVM0020144.1	24.3829	18.0347	51.5504	17.5061	27.0285	24.2584	27.8757	Cluster1	PREDICTED: uncharacterized protein LOC103957292 [Pyrus x bretschneideri]
EVM0020153.1	1.6816	1.2912	2.26105	1.65409	1.35845	1.37321	1.20421	Cluster1	PREDICTED: serine carboxypeptidase-like 1 isoform X1 [Pyrus x bretschneideri]
EVM0020192.1	7.10802	5.88619	7.84119	3.81802	3.92594	3.26108	3.9166	Cluster1	PREDICTED: histone H3.v1-like [Malus domestica]
EVM0020199.1	1.38016	0.902978	1.58194	0.289291	0.355575	0.404756	0.2007	Cluster1	PREDICTED: glutamate receptor 2.7-like [Pyrus x bretschneideri]
EVM0020393.1	1.12694	1.75917	2.13262	1.02425	1.34112	0.926285	1.08758	Cluster1	PREDICTED: uncharacterized protein LOC103957109 [Pyrus x bretschneideri]
EVM0020483.1	2.89113	0.774461	3.17284	1.64589	1.47459	1.43589	1.07275	Cluster1	PREDICTED: probable ADP-ribosylation factor GTPase-activating protein AGD13 isoform X2 [Pyrus x bretschneideri]
EVM0020608.1	11.8734	11.5559	15.6208	6.47934	9.48446	6.69402	6.88755	Cluster1	PREDICTED: uncharacterized protein LOC103959374 [Pyrus x bretschneideri]
EVM0021106.1	0.3337	0.976195	1.50411	0.0642818	0.150111	0.110986	0.0919434	Cluster1	PREDICTED: hevamine-A-like [Malus domestica]
EVM0021217.1	84.8612	62.3618	87.0015	65.7592	65.5293	58.7086	48.1567	Cluster1	PREDICTED: EIN3-binding F-box protein 1-like [Pyrus x bretschneideri]
EVM0021243.1	0.172846	0.336336	0.816493	0.325127	0.196932	0.025096	0	Cluster1	PREDICTED: uncharacterized protein LOC103449954 [Malus domestica]
EVM0021264.1	121.684	141.063	183.138	120.279	85.5166	86.0653	64.0711	Cluster1	PREDICTED: probable protein phosphatase 2C 24 [Pyrus x bretschneideri]
EVM0021333.1	16.159	9.99064	17.2002	7.30329	9.97123	5.73726	6.55686	Cluster1	PREDICTED: uncharacterized protein LOC103936697 [Pyrus x bretschneideri]
EVM0021566.1	2.39357	3.17049	3.89757	2.56738	3.01745	2.03926	1.51639	Cluster1	PREDICTED: putative nuclease HARBI1 [Malus domestica]
EVM0021687.1	8.62544	12.6458	18.1352	11.0795	11.6221	8.09936	7.25078	Cluster1	PREDICTED: uncharacterized protein At1g04910-like [Pyrus x bretschneideri]
EVM0021834.1	88.7653	83.4649	97.2146	64.5987	63.6953	43.183	44.4886	Cluster1	PREDICTED: E3 ubiquitin-protein ligase SDIR1-like [Pyrus x bretschneideri]
EVM0022041.1	56.1232	85.2822	130.556	61.5073	80.7368	62.4888	52.9335	Cluster1	PREDICTED: heat shock factor protein HSF30 [Pyrus x bretschneideri]
EVM0022144.1	3.43435	3.1845	5.16914	2.70751	2.14707	2.27716	1.84358	Cluster1	PREDICTED: uncharacterized protein LOC103947833 [Pyrus x bretschneideri]
EVM0022157.1	0.0710961	0.121521	0.321062	0.0743926	0.134571	0.039557	0.144163	Cluster1	PREDICTED: putative receptor-like protein kinase At3g47110 [Pyrus x bretschneideri]
EVM0022230.1	2.42592	3.71693	5.11325	2.18207	3.18134	1.89844	2.64644	Cluster1	PREDICTED: GDP-mannose transporter GONST4 [Malus domestica]
EVM0022407.1	0.677096	0.3341	1.61664	0.0934596	0.369193	0	0.130416	Cluster1	PREDICTED: putative calcium-binding protein CML19 [Malus domestica]
EVM0022520.1	8.76401	7.76611	10.0636	8.61423	9.24664	5.507	3.71479	Cluster1	PREDICTED: LOW QUALITY PROTEIN: deSI-like protein At4g17486 [Malus domestica]
EVM0022671.1	0.26188	0.181671	0.425095	0.0452775	0.0123064	0	0.0272925	Cluster1	PREDICTED: probable L-type lectin-domain containing receptor kinase VII.2 [Malus domestica]
EVM0022688.1	51.5229	57.6047	268.008	56.0988	116.213	66.5644	86.9468	Cluster1	PREDICTED: LOB domain-containing protein 41-like [Malus domestica]
EVM0022694.1	1.789	3.18246	4.6769	2.13088	1.91323	1.37746	1.79835	Cluster1	PREDICTED: G-type lectin S-receptor-like serine/threonine-protein kinase At5g24080 [Pyrus x bretschneideri]
EVM0022876.1	0.756868	0.810474	1.30089	0.707906	0.62673	0.491228	0.419679	Cluster1	PREDICTED: cytokinin riboside 5&apos;-monophosphate phosphoribohydrolase LOG3-like [Pyrus x bretschneideri]
EVM0022972.1	11.6	6.53121	13.7262	4.79882	5.27649	6.25715	6.53568	Cluster1	PREDICTED: universal stress protein A-like protein [Pyrus x bretschneideri]
EVM0023065.1	1.2026	1.0724	1.41657	0.56881	1.11023	0.845403	0.853977	Cluster1	PREDICTED: protein S-acyltransferase 11 isoform X1 [Pyrus x bretschneideri]
EVM0023253.1	36.3711	25.1559	51.8239	15.6071	23.7828	9.85809	8.51393	Cluster1	PREDICTED: aspartic proteinase PCS1-like [Malus domestica]
EVM0023318.1	16.4966	15.3896	21.2175	16.6342	17.4286	17.3568	11.2913	Cluster1	PREDICTED: probable polyol transporter 4 [Pyrus x bretschneideri]
EVM0023342.1	2.83876	4.28788	16.3652	6.31318	7.98603	4.61271	3.63756	Cluster1	PREDICTED: BAG family molecular chaperone regulator 5, mitochondrial-like [Malus domestica]
EVM0023404.1	2.42555	2.04466	3.0033	1.73477	2.35767	1.89069	1.51065	Cluster1	PREDICTED: xyloglucan glycosyltransferase 4-like [Pyrus x bretschneideri]
EVM0023419.1	13.4127	11.1558	13.6071	9.47591	9.91702	8.56688	7.30011	Cluster1	PREDICTED: uncharacterized protein LOC103403716 [Malus domestica]
EVM0023487.1	25.0949	14.6195	25.6323	17.9714	17.0162	17.655	10.4918	Cluster1	PREDICTED: protein trichome birefringence-like 3 [Pyrus x bretschneideri]
EVM0023553.1	133.654	108.083	148.745	51.8753	108.178	74.7982	82.6312	Cluster1	PREDICTED: classical arabinogalactan protein 1-like isoform X2 [Pyrus x bretschneideri]
EVM0023683.1	2.4717	1.2711	2.87398	0.794654	0.774628	0.84129	0.958558	Cluster1	PREDICTED: E3 ubiquitin-protein ligase ATL31-like [Pyrus x bretschneideri]
EVM0023958.1	2.1521	2.41988	4.91052	3.26143	3.17375	1.77461	2.62596	Cluster1	PREDICTED: uncharacterized protein LOC103944608 [Pyrus x bretschneideri]
EVM0024004.1	6.97439	9.89374	46.8564	4.86367	5.16936	3.84381	6.63399	Cluster1	PREDICTED: 60S ribosomal protein L34 [Pyrus x bretschneideri]
EVM0024028.1	27.7108	25.2614	29.9182	24.4854	20.2186	17.4876	15.4207	Cluster1	PREDICTED: glycine-rich cell wall structural protein 1-like [Pyrus x bretschneideri]
EVM0024079.1	0.592266	0.20737	0.56568	0.327203	0.429183	0.201717	0.134085	Cluster1	PREDICTED: uncharacterized protein LOC103964263 [Pyrus x bretschneideri]
EVM0024100.1	6.43865	3.13927	6.46152	3.03908	4.42295	3.16487	2.90627	Cluster1	PREDICTED: disease resistance RPP13-like protein 4 [Malus domestica]
EVM0024127.1	17.4249	15.9746	19.1992	12.8416	12.9224	10.1402	10.4177	Cluster1	PREDICTED: ethylene-responsive transcription factor ERF008-like [Malus domestica]
EVM0024304.1	2.48283	2.67315	3.49353	2.26503	2.58059	2.11982	1.75046	Cluster1	PREDICTED: high-affinity nitrate transporter 3.2 [Pyrus x bretschneideri]
EVM0024370.1	8.94881	15.2495	20.4903	6.76061	4.67097	4.80465	3.26111	Cluster1	PREDICTED: probable protein phosphatase 2C 24 [Pyrus x bretschneideri]
EVM0024394.1	1.46958	1.98687	2.49206	1.68062	1.35406	0.758689	1.17656	Cluster1	class IV chitinase [Pyrus pyrifolia]
EVM0024420.1	106.63	39.5444	218.815	19.8607	76.333	27.2418	44.1018	Cluster1	PREDICTED: uncharacterized protein LOC103944600 [Pyrus x bretschneideri]
EVM0024448.1	109.732	98.0493	127.429	101.673	86.2271	67.826	55.6553	Cluster1	PREDICTED: basic proline-rich protein-like [Pyrus x bretschneideri]
EVM0024548.1	11.1715	5.97931	58.3439	6.02868	21.6859	8.54579	14.6542	Cluster1	PREDICTED: uncharacterized protein LOC103944465 [Pyrus x bretschneideri]
EVM0024560.1	2.69525	2.9011	5.75992	3.21374	4.69174	3.47001	1.90955	Cluster1	PREDICTED: E3 ubiquitin-protein ligase ATL23-like [Malus domestica]
EVM0024651.1	1.21779	0.493259	2.33608	0.453598	0.593611	0.423616	0.390277	Cluster1	PREDICTED: GDP-mannose transporter GONST4-like [Pyrus x bretschneideri]
EVM0024761.1	32.1914	24.7071	35.7609	17.9492	25.2163	19.0593	15.0592	Cluster1	PREDICTED: UDP-glycosyltransferase 88A1-like [Pyrus x bretschneideri]
EVM0025008.1	0.221478	0.501911	1.44481	0.368461	0.387507	0.262294	0.0593183	Cluster1	PREDICTED: CASP-like protein ARALYDRAFT_321547 [Pyrus x bretschneideri]
EVM0025066.1	2.00434	2.1682	4.1833	1.52304	1.50711	0.995682	1.47342	Cluster1	PREDICTED: caffeoylshikimate esterase-like [Malus domestica]
EVM0025122.1	0.363273	0.213087	0.391785	0.143449	0.206742	0.107604	0.082654	Cluster1	PREDICTED: auxin-induced protein 15A-like [Malus domestica]
EVM0025136.1	3.46037	3.09083	4.79044	2.97858	2.69436	2.68409	2.88644	Cluster1	PREDICTED: afadin- and alpha-actinin-binding protein A-like [Malus domestica]
EVM0025138.1	25.6689	23.4835	30.7336	25.4052	22.7421	14.9164	14.0522	Cluster1	PREDICTED: nuclear transcription factor Y subunit B-3-like isoform X2 [Malus domestica]
EVM0025144.1	0.577565	0.73771	1.07407	0.689188	0.927181	0.481713	0.433911	Cluster1	PREDICTED: G-type lectin S-receptor-like serine/threonine-protein kinase At4g27290 [Pyrus x bretschneideri]
EVM0025407.1	2.05789	1.44444	2.42324	0.973104	1.6535	1.30146	1.14399	Cluster1	PREDICTED: putative receptor-like protein kinase At3g47110 [Pyrus x bretschneideri]
EVM0025475.1	0.623107	0.538971	0.962972	0.563555	0.570998	0.607019	0.399343	Cluster1	PREDICTED: transcription factor TGA2-like [Pyrus x bretschneideri]
EVM0025546.1	3.85061	0.530916	23.7887	0.4227	3.14362	0.521147	0.711839	Cluster1	PREDICTED: uncharacterized protein LOC103404750 [Malus domestica]
EVM0025553.1	1.45898	3.37709	4.78663	1.12194	1.10186	0.960206	0.734041	Cluster1	PREDICTED: putative glycerol-3-phosphate transporter 4 [Pyrus x bretschneideri]
EVM0025875.1	3.02187	3.46124	5.17903	2.53311	2.77328	3.15462	2.37071	Cluster1	PREDICTED: UPF0496 protein At4g34320-like [Pyrus x bretschneideri]
EVM0025945.1	19.7318	22.2697	113.078	23.4384	36.8036	22.0464	24.4227	Cluster1	PREDICTED: uncharacterized protein LOC103431060 [Malus domestica]
EVM0025987.1	9.52599	6.08425	10.3843	4.84263	8.11514	5.08835	5.33389	Cluster1	PREDICTED: putative disease resistance RPP13-like protein 1 [Malus domestica]
EVM0026079.1	6.21913	5.59159	45.105	4.45283	11.4906	4.89956	6.79758	Cluster1	PREDICTED: uncharacterized protein LOC103927663 [Pyrus x bretschneideri]
EVM0026248.1	10.854	11.2213	21.8213	12.6383	15.2753	11.0173	12.1719	Cluster1	PREDICTED: uncharacterized protein LOC103436305 [Malus domestica]
EVM0026343.1	1.28974	1.71015	1.96935	1.13161	1.35101	0.853965	0.939522	Cluster1	PREDICTED: uncharacterized protein DDB_G0271670-like [Pyrus x bretschneideri]
EVM0026345.1	3.15514	2.26085	4.51152	1.10008	1.33141	2.2599	1.90764	Cluster1	PREDICTED: uncharacterized protein LOC103949211 [Pyrus x bretschneideri]
EVM0026483.1	0.547921	0.511103	1.3352	0.458044	0.787192	0.298119	0.201564	Cluster1	PREDICTED: uncharacterized protein LOC103947545 [Pyrus x bretschneideri]
EVM0026533.1	0.3034	0.602663	1.11849	0.375223	0.314067	0.248455	0.35253	Cluster1	PREDICTED: uncharacterized protein LOC103946835 [Pyrus x bretschneideri]
EVM0026707.1	28.4698	21.3995	28.9537	20.2102	21.3888	19.4245	16.4405	Cluster1	PREDICTED: probable carboxylesterase 18 [Pyrus x bretschneideri]
EVM0026856.1	964.541	896.95	1076.33	802.365	770.8	674.212	478.923	Cluster1	hypothetical protein PRUPE_ppa014503mg [Prunus persica]
EVM0026928.1	1.50308	2.06156	3.26912	1.099	1.35281	0.674843	0.865852	Cluster1	PREDICTED: serine/threonine-protein kinase OXI1-like [Pyrus x bretschneideri]
EVM0027153.1	5.36987	2.87874	46.503	3.09396	6.29343	2.58242	3.12637	Cluster1	PREDICTED: uncharacterized protein LOC103941539 [Pyrus x bretschneideri]
EVM0027207.1	6.12861	8.5895	9.6154	4.50787	5.39173	3.48618	4.22945	Cluster1	PREDICTED: uncharacterized protein LOC103931984 [Pyrus x bretschneideri]
EVM0027331.1	2.62145	2.8305	5.26959	2.40433	2.88876	1.71934	1.23413	Cluster1	PREDICTED: uncharacterized protein LOC103964976 [Pyrus x bretschneideri]
EVM0027517.1	4.17214	2.90861	6.9534	2.50601	4.16461	2.66833	3.70173	Cluster1	PREDICTED: uncharacterized protein LOC103953835 [Pyrus x bretschneideri]
EVM0027661.1	3.53907	2.07478	3.95926	3.00104	2.74337	2.27069	2.13534	Cluster1	PREDICTED: uncharacterized protein LOC103434413 [Malus domestica]
EVM0027696.1	1.41356	1.4004	3.33005	1.15646	2.0424	0.926342	1.93505	Cluster1	PREDICTED: casein kinase I isoform epsilon-like [Pyrus x bretschneideri]
EVM0027973.1	5.44845	3.64671	5.56127	2.64288	4.18363	3.18518	3.1957	Cluster1	PREDICTED: glutamyl-tRNA reductase 1, chloroplastic-like [Pyrus x bretschneideri]
EVM0028223.1	69.2084	69.791	94.0795	28.7421	72.4608	48.2257	55.7738	Cluster1	PREDICTED: classical arabinogalactan protein 1-like [Pyrus x bretschneideri]
EVM0028346.1	0.75788	0.445291	1.38273	0.292064	0.321165	0.0476281	0.0400916	Cluster1	PREDICTED: probable L-type lectin-domain containing receptor kinase VII.2 [Malus domestica]
EVM0028378.1	0.478385	0.508143	1.19373	0.848693	0.530487	0.313274	0.478157	Cluster1	PREDICTED: protein TRANSPARENT TESTA 12-like [Pyrus x bretschneideri]
EVM0028395.1	1.02873	0.410371	1.49414	0.177332	0.405127	0.0548412	0.0186503	Cluster1	PREDICTED: U-box domain-containing protein 21 [Pyrus x bretschneideri]
EVM0028523.1	5.81052	4.46001	6.37263	4.52636	6.22354	4.08207	3.23442	Cluster1	PREDICTED: 3-hydroxybutyryl-CoA dehydratase-like protein, mitochondrial [Pyrus x bretschneideri]
EVM0028664.1	2.37753	3.62284	6.81641	2.39468	3.92199	3.19779	3.20396	Cluster1	PREDICTED: probable LRR receptor-like serine/threonine-protein kinase At4g36180 [Malus domestica]
EVM0028687.1	5.80719	3.56358	5.62169	4.52567	4.72303	3.72406	3.14168	Cluster1	PREDICTED: uncharacterized protein LOC103930757 [Pyrus x bretschneideri]
EVM0028736.1	0.792477	1.0245	2.16462	1.11967	1.75861	0.947987	0.689436	Cluster1	PREDICTED: probable pectinesterase 48 [Malus domestica]
EVM0028903.1	5.02185	4.46826	8.72359	4.42862	4.1818	5.39106	4.74804	Cluster1	PREDICTED: uncharacterized protein LOC103955168 [Pyrus x bretschneideri]
EVM0028914.1	0.110354	0.381869	0.938057	0.312733	0.133698	0.0740668	0.0113268	Cluster1	PREDICTED: pumilio homolog 5 isoform X2 [Pyrus x bretschneideri]
EVM0028939.1	4.88201	1.61286	5.6995	0.799876	2.30554	0.679089	0.743065	Cluster1	PREDICTED: mitogen-activated protein kinase kinase kinase 3-like [Pyrus x bretschneideri]
EVM0028990.1	4.89933	3.2905	15.4765	0.453798	0.99512	0.744731	1.54738	Cluster1	PREDICTED: uncharacterized protein LOC103404751 [Malus domestica]
EVM0029082.1	0.407389	0.385463	1.85548	0.812474	0.855228	0.404639	0.589035	Cluster1	PREDICTED: small heat shock protein, chloroplastic-like [Malus domestica]
EVM0029268.1	16.8918	15.9704	41.6906	8.89172	6.02259	5.83256	6.33011	Cluster1	PREDICTED: uncharacterized protein LOC103930694 [Pyrus x bretschneideri]
EVM0029333.1	11.4907	10.508	12.1322	6.43841	7.59925	6.06364	6.24293	Cluster1	PREDICTED: BEL1-like homeodomain protein 3 [Malus domestica]
EVM0029467.1	2.22459	1.35739	2.76055	1.26582	1.10137	0.901726	1.20217	Cluster1	PREDICTED: pirin-like protein [Pyrus x bretschneideri]
EVM0029514.3	29.7711	41.1552	47.4583	29.4378	29.1898	24.2531	19.6237	Cluster1	PREDICTED: ABSCISIC ACID-INSENSITIVE 5-like protein 5 [Pyrus x bretschneideri]
EVM0029517.1	14.4442	7.48556	17.7577	11.4416	11.9276	8.22654	5.22657	Cluster1	PREDICTED: F-box protein At2g02240-like [Pyrus x bretschneideri]
EVM0029627.1	38.0804	29.7447	41.4661	15.4175	19.2579	8.27588	6.6497	Cluster1	PREDICTED: uncharacterized protein LOC103953586 [Pyrus x bretschneideri]
EVM0029635.1	10.5563	12.1568	22.7864	11.2755	13.6224	15.221	10.5048	Cluster1	hypothetical protein PRUPE_ppa012777mg [Prunus persica]
EVM0029646.1	0.759798	0.751265	0.846367	0.65644	0.580739	0.378256	0.521142	Cluster1	PREDICTED: respiratory burst oxidase homolog protein E-like [Pyrus x bretschneideri]
EVM0029657.1	2.08533	0.657841	3.92579	1.00523	1.57513	0.419316	0.841415	Cluster1	PREDICTED: brassinosteroid-regulated protein BRU1-like [Pyrus x bretschneideri]
EVM0030506.1	0.35286	0.176435	0.400052	0.0561081	0.132825	0.0940424	0.0371663	Cluster1	PREDICTED: phytosulfokine receptor 1-like [Pyrus x bretschneideri]
EVM0030507.1	60.296	49.1503	100.21	37.7837	52.5937	35.8781	38.5962	Cluster1	PREDICTED: uncharacterized protein At1g04910-like [Pyrus x bretschneideri]
EVM0030560.1	1.01729	0.7414	1.1269	0.648351	1.06418	0.606812	0.254855	Cluster1	PREDICTED: uncharacterized protein LOC103951385 [Pyrus x bretschneideri]
EVM0030636.1	4.40722	4.26427	4.96314	2.91428	4.30867	3.19026	2.7077	Cluster1	PREDICTED: receptor-like protein kinase FERONIA [Malus domestica]
EVM0030639.1	6.70929	7.50131	18.3889	6.98819	8.66944	7.84416	9.36324	Cluster1	PREDICTED: ribulose bisphosphate carboxylase/oxygenase activase 1, chloroplastic-like [Pyrus x bretschneideri]
EVM0030684.1	1.80512	1.93529	2.80537	1.78441	2.04548	1.5523	1.18106	Cluster1	PREDICTED: uncharacterized protein LOC103929917 [Pyrus x bretschneideri]
EVM0030701.1	1.24891	1.16685	1.49451	0.58255	0.692322	0.73672	0.493828	Cluster1	PREDICTED: cyclin-D5-1-like [Pyrus x bretschneideri]
EVM0030815.1	0.0547984	0.0704507	0.0988858	0.0345541	0.050101	0.0424218	0	Cluster1	hypothetical protein PRUPE_ppa026776mg, partial [Prunus persica]
EVM0030820.1	8.78869	7.85437	9.84666	2.4321	4.07436	1.76698	1.68161	Cluster1	PREDICTED: LOW QUALITY PROTEIN: phospholipase A1-Ibeta2, chloroplastic-like [Pyrus x bretschneideri]
EVM0031058.1	4.43438	2.79355	7.86175	1.60546	2.79542	1.73825	1.19001	Cluster1	hypothetical protein PRUPE_ppa011401mg [Prunus persica]
EVM0031396.1	10.3165	8.39575	11.2344	10.0257	8.53055	7.34239	4.55762	Cluster1	PREDICTED: transmembrane protein 184C [Malus domestica]
EVM0031400.1	0.212366	0.0829445	0.769387	0.335083	0.396698	0.154219	0.290058	Cluster1	PREDICTED: uncharacterized protein LOC103951214 [Pyrus x bretschneideri]
EVM0031425.1	0.219609	0.27189	0.581329	0.171342	0.204418	0.13166	0.172624	Cluster1	PREDICTED: probable LRR receptor-like serine/threonine-protein kinase At3g47570 [Pyrus x bretschneideri]
EVM0031535.1	0.771276	0.505091	0.833121	0.53635	0.506994	0.526168	0.217664	Cluster1	PREDICTED: uncharacterized protein LOC103965671 [Pyrus x bretschneideri]
EVM0031590.1	2.63141	2.27929	2.84238	1.78741	2.21921	1.35195	1.96723	Cluster1	PREDICTED: uncharacterized protein LOC103949837 [Pyrus x bretschneideri]
EVM0031732.1	29.2362	35.0716	46.1583	29.142	30.5905	31.5274	24.62	Cluster1	PREDICTED: uncharacterized protein LOC103951877 isoform X1 [Pyrus x bretschneideri]
EVM0031757.1	36.4613	41.4	62.1835	40.5021	37.8917	28.07	25.7725	Cluster1	PREDICTED: activator of 90 kDa heat shock protein ATPase homolog [Pyrus x bretschneideri]
EVM0031852.1	1.16353	0.178288	2.40798	0.287733	0.489564	0.0920067	0.188851	Cluster1	xyloglucan endotransglucosylase/hydrolase 8 [Malus domestica]
EVM0032078.1	2.61702	2.08279	3.09042	1.8623	1.85859	2.22226	1.22849	Cluster1	PREDICTED: transcription factor IBH1-like [Pyrus x bretschneideri]
EVM0032331.1	1.31312	0.94892	2.15524	1.3564	0.826677	1.44816	0.950122	Cluster1	PREDICTED: uncharacterized protein LOC103433965 [Malus domestica]
EVM0032349.1	68.0202	46.2163	70.7304	38.1045	42.0662	46.8156	28.3836	Cluster1	PREDICTED: glucuronoxylan 4-O-methyltransferase 1-like [Pyrus x bretschneideri]
EVM0032395.1	19.3334	28.5353	36.5275	17.6299	15.9392	14.7858	9.64032	Cluster1	PREDICTED: beta-carotene hydroxylase 2, chloroplastic-like [Pyrus x bretschneideri]
EVM0032400.1	5.08328	5.66847	8.33858	4.71545	4.8425	4.72663	4.38189	Cluster1	PREDICTED: uncharacterized protein LOC103951252 isoform X1 [Pyrus x bretschneideri]
EVM0032587.1	191.502	117.335	195.466	107.898	137.103	100.931	102.946	Cluster1	PREDICTED: probable serine/threonine-protein kinase DDB_G0282963 [Pyrus x bretschneideri]
EVM0032722.1	82.4598	99.1595	142.499	92.4298	99.415	73.7395	77.4889	Cluster1	hypothetical protein CICLE_v10012654mg [Citrus clementina]
EVM0032902.1	0.223955	0.22459	2.14792	0	0.0667387	0.313044	0.0641285	Cluster1	PREDICTED: ATP-dependent 6-phosphofructokinase 6-like [Pyrus x bretschneideri]
EVM0033206.1	2.31097	1.29582	2.51114	0.585643	1.15455	0.605893	0.72182	Cluster1	PREDICTED: probable leucine-rich repeat receptor-like protein kinase At1g35710 [Pyrus x bretschneideri]
EVM0033237.1	18.5863	15.1304	25.2205	16.4324	18.0898	13.9047	14.4198	Cluster1	PREDICTED: protein Hikeshi-like [Malus domestica]
EVM0033270.1	7.69956	4.61865	12.0406	3.8538	2.86954	2.57219	2.76104	Cluster1	PREDICTED: glutaredoxin-C9-like [Pyrus x bretschneideri]
EVM0033345.1	15.0271	7.77276	27.6516	3.75923	5.62393	4.48109	3.19022	Cluster1	PREDICTED: uncharacterized protein At4g14450, chloroplastic-like [Malus domestica]
EVM0033395.1	9.36352	11.4298	14.6332	8.21242	8.58093	6.72652	6.33665	Cluster1	PREDICTED: inactive rhomboid protein 1-like [Pyrus x bretschneideri]
EVM0033460.1	0.177362	0.17305	0.231518	0.111814	0.170136	0.0181667	0.0361679	Cluster1	PREDICTED: uncharacterized protein LOC103434374 [Malus domestica]
EVM0033542.1	15.5399	12.5585	36.6753	10.5373	10.681	9.43034	10.1825	Cluster1	PREDICTED: ATP-dependent 6-phosphofructokinase 6-like [Pyrus x bretschneideri]
EVM0033595.1	14.9003	18.2829	19.5232	12.2632	14.3992	12.4486	10.3748	Cluster1	PREDICTED: uncharacterized protein LOC103963761 isoform X4 [Pyrus x bretschneideri]
EVM0033722.1	19.4441	13.1022	21.069	15.2312	17.5203	11.5758	8.13546	Cluster1	PREDICTED: uncharacterized protein LOC103415011 [Malus domestica]
EVM0033751.1	6.25265	6.27375	9.43981	6.12885	5.81948	3.71019	3.60257	Cluster1	PREDICTED: F-box/kelch-repeat protein At2g44130-like [Pyrus x bretschneideri]
EVM0033773.1	2.5424	0.862921	4.54606	0.388698	0	0.300253	0.22155	Cluster1	PREDICTED: uncharacterized protein LOC103423377 [Malus domestica]
EVM0034095.1	25.3501	14.9385	25.053	8.41364	15.8327	9.82098	6.54401	Cluster1	PREDICTED: arabinogalactan peptide 16-like [Pyrus x bretschneideri]
EVM0034125.1	18.3424	11.5356	19.7908	14.5455	13.6637	9.54997	11.7721	Cluster1	PREDICTED: guanine nucleotide-binding protein subunit gamma 2-like isoform X1 [Pyrus x bretschneideri]
EVM0034228.1	10.1446	10.5211	16.6885	9.54981	10.2251	9.03222	8.23611	Cluster1	PREDICTED: F-box/kelch-repeat protein At1g67480-like [Malus domestica]
EVM0034305.1	14.7289	15.3127	19.2389	13.0232	13.7837	12.1916	10.7103	Cluster1	PREDICTED: putative receptor-like protein kinase At4g00960 [Pyrus x bretschneideri]
EVM0034433.1	0.193463	0.567624	4.02479	0.288734	1.37135	0.14176	0	Cluster1	PREDICTED: uncharacterized protein LOC103956566 [Pyrus x bretschneideri]
EVM0034878.1	1.50924	1.80235	3.89736	1.50249	2.17821	1.44488	1.33028	Cluster1	PREDICTED: uncharacterized protein LOC103964976 [Pyrus x bretschneideri]
EVM0034971.1	0.0181649	0.0194229	4.98842	0.182258	0.0274558	0.129039	0.351834	Cluster1	PREDICTED: 2-aminoethanethiol dioxygenase-like [Pyrus x bretschneideri]
EVM0034979.1	10.0938	7.96887	10.0292	6.32831	6.49114	5.31862	5.38066	Cluster1	PREDICTED: putative glycine-rich cell wall structural protein 1 [Pyrus x bretschneideri]
EVM0035041.1	0.497982	0.144126	0.554292	0.0314875	0.28748	0.054321	0.0773194	Cluster1	PREDICTED: TMV resistance protein N-like [Pyrus x bretschneideri]
EVM0035071.1	1.1561	0.475856	1.62681	1.0888	0.321227	0.0684894	0	Cluster1	PREDICTED: uncharacterized protein LOC103967155 [Pyrus x bretschneideri]
EVM0035152.1	3.10559	2.81272	4.97963	2.97479	3.65897	3.21458	2.22839	Cluster1	PREDICTED: uncharacterized protein LOC103452052 [Malus domestica]
EVM0035155.1	0.655772	0.770586	2.17505	0.818994	0.947553	0.581828	0.645423	Cluster1	PREDICTED: probable inactive poly [ADP-ribose] polymerase SRO5 [Pyrus x bretschneideri]
EVM0035412.1	32.1992	25.3628	32.9773	20.6494	21.2448	14.9028	17.2622	Cluster1	PREDICTED: uncharacterized protein LOC103929278 [Pyrus x bretschneideri]
EVM0035428.1	6.10501	7.1113	25.938	0.368997	2.67713	0.234127	0.213763	Cluster1	PREDICTED: calcium-binding protein CML38 [Pyrus x bretschneideri]
EVM0035430.1	1.01983	0.984473	1.46808	0.741144	1.08399	1.00679	0.498841	Cluster1	PREDICTED: tonoplast dicarboxylate transporter-like isoform X3 [Pyrus x bretschneideri]
EVM0035478.1	2.89371	2.90858	3.59531	2.17859	2.39159	1.94457	1.96073	Cluster1	PREDICTED: uncharacterized protein LOC103929314 [Pyrus x bretschneideri]
EVM0035732.1	2.30694	1.51551	3.68906	0.889016	2.57609	1.32194	1.64396	Cluster1	PREDICTED: LOW QUALITY PROTEIN: ethylene-responsive transcription factor ERF012-like [Pyrus x bretschneideri]
EVM0035785.1	12.1948	8.62702	23.8745	5.38445	11.8866	8.64448	12.8686	Cluster1	PREDICTED: uncharacterized protein LOC103953845 [Pyrus x bretschneideri]
EVM0035852.1	0.953564	1.06921	1.43633	1.16342	0.964758	0.498627	0.849201	Cluster1	PREDICTED: uncharacterized protein LOC103943358 isoform X1 [Pyrus x bretschneideri]
EVM0036017.1	0.121241	0.0795654	0.386707	0	0.108113	0.0506611	0	Cluster1	PREDICTED: probable WRKY transcription factor 40 [Pyrus x bretschneideri]
EVM0036061.1	13.4402	12.2578	13.6751	10.7478	10.9271	10.1123	7.46458	Cluster1	PREDICTED: uncharacterized protein LOC103946615 [Pyrus x bretschneideri]
EVM0036099.1	4.71637	3.49421	17.9169	3.58627	5.62147	3.8438	5.84075	Cluster1	PREDICTED: uncharacterized protein LOC103950727 [Pyrus x bretschneideri]
EVM0036237.1	2.80497	3.41424	5.89852	1.96079	2.14208	1.81152	1.54093	Cluster1	PREDICTED: putative calcium-transporting ATPase 13, plasma membrane-type [Pyrus x bretschneideri]
EVM0036314.1	8.08001	8.88238	22.0031	5.77786	10.4874	4.29679	5.04156	Cluster1	PREDICTED: uncharacterized protein LOC103455261 [Malus domestica]
EVM0036481.1	27.0157	24.0512	37.3572	21.2488	31.2052	23.1197	19.4535	Cluster1	PREDICTED: uncharacterized protein LOC103927701 [Pyrus x bretschneideri]
EVM0036511.1	13.9957	22.2778	36.8373	11.6872	13.8033	8.23783	7.43614	Cluster1	PREDICTED: BI1-like protein [Pyrus x bretschneideri]
EVM0036536.1	8.3763	10.722	20.3156	8.77805	8.13342	4.57854	4.36546	Cluster1	PREDICTED: E3 ubiquitin-protein ligase RNF181 [Pyrus x bretschneideri]
EVM0036551.1	31.4539	13.0287	201.378	5.61675	34.0445	5.92691	9.09261	Cluster1	PREDICTED: uncharacterized protein LOC103404750 [Malus domestica]
EVM0036680.1	5.04415	5.89954	6.75018	4.63483	5.04388	4.55847	3.66756	Cluster1	PREDICTED: uncharacterized membrane protein At3g27390 [Pyrus x bretschneideri]
EVM0036696.1	2.90756	2.58976	3.59725	2.04021	3.00083	1.93736	2.1393	Cluster1	PREDICTED: putative 12-oxophytodienoate reductase 11 [Malus domestica]
EVM0036813.1	20.767	16.7522	36.9827	13.7325	17.7514	13.2737	9.98814	Cluster1	PREDICTED: multiprotein-bridging factor 1c-like [Pyrus x bretschneideri]
EVM0036893.1	0.646444	0.211464	0.856879	0.145202	0.436367	0.291773	0.427599	Cluster1	PREDICTED: probable WRKY transcription factor 40 [Pyrus x bretschneideri]
EVM0037149.1	0.411667	0.0168616	0.741095	0.161975	0.23931	0.134582	0.149185	Cluster1	PREDICTED: xyloglucan endotransglucosylase/hydrolase protein 24-like [Pyrus x bretschneideri]
EVM0037228.1	1.88885	2.07381	2.23473	1.43461	1.8172	1.12552	1.41339	Cluster1	PREDICTED: uncharacterized protein LOC103957460 [Pyrus x bretschneideri]
EVM0037365.1	0.849315	0.813769	1.02824	0.623372	0.572272	0.471257	0.548273	Cluster1	PREDICTED: pentatricopeptide repeat-containing protein At2g29760, chloroplastic-like [Pyrus x bretschneideri]
EVM0037382.1	0.978914	0.634673	1.15398	0.716169	0.85359	0.71314	0.39305	Cluster1	PREDICTED: sodium/hydrogen exchanger 8 [Pyrus x bretschneideri]
EVM0037457.1	8.55349	8.59643	11.6873	9.07944	9.19386	7.96059	5.67087	Cluster1	PREDICTED: coronatine-insensitive protein 1-like [Pyrus x bretschneideri]
EVM0037579.1	1.10564	0.289308	1.13878	0.366838	0.349295	0.124274	0.367607	Cluster1	PREDICTED: chorismate mutase 2-like [Malus domestica]
EVM0038008.2	16.9984	13.7396	17.3394	11.8427	12.8707	7.61525	7.53507	Cluster1	PREDICTED: uncharacterized protein LOC103967271 [Pyrus x bretschneideri]
EVM0038116.1	0.750772	0.480545	0.85018	0.29054	0.198087	0.221942	0.136123	Cluster1	PREDICTED: dual specificity protein kinase shkC-like [Malus domestica]
EVM0038273.1	11.3287	10.9956	20.9673	6.80968	6.37126	4.08375	2.4543	Cluster1	PREDICTED: E3 ubiquitin-protein ligase RNF181 [Malus domestica]
EVM0038316.1	3.27844	3.13245	3.57368	1.91836	2.64331	1.56599	2.0515	Cluster1	PREDICTED: probable mitochondrial chaperone bcs1 [Pyrus x bretschneideri]
EVM0038332.1	3.21275	3.60302	4.24088	2.38721	3.00795	1.85024	2.23732	Cluster1	PREDICTED: uncharacterized protein LOC103952287 [Pyrus x bretschneideri]
EVM0038369.1	0.325647	0.201114	0.398294	0.287957	0.156523	0.0732503	0.160103	Cluster1	PREDICTED: indole-3-pyruvate monooxygenase YUCCA2-like [Pyrus x bretschneideri]
EVM0038439.1	5.32991	4.11066	7.00564	2.30724	3.1909	1.32929	1.60612	Cluster1	PREDICTED: protein ODORANT1-like [Pyrus x bretschneideri]
EVM0038455.1	3.12707	2.22473	4.76401	3.08087	2.6056	2.13779	3.00431	Cluster1	PREDICTED: feruloyl CoA ortho-hydroxylase 1-like [Pyrus x bretschneideri]
EVM0038504.1	0.731266	0.393003	0.892675	0.241786	0.487725	0.139714	0.155368	Cluster1	PREDICTED: probable S-adenosylmethionine-dependent methyltransferase At5g38100 [Pyrus x bretschneideri]
EVM0038513.2	2.41481	0.333981	2.52562	0.324212	0.767198	0.128965	0.304826	Cluster1	PREDICTED: abscisic acid 8&apos;-hydroxylase 1-like [Pyrus x bretschneideri]
EVM0038592.1	4.36496	4.73675	6.79582	4.01971	4.24296	3.01134	4.05697	Cluster1	PREDICTED: aspartic proteinase PCS1-like [Malus domestica]
EVM0038879.1	0.443492	0.468254	0.755765	0.390223	0.49072	0.132508	0.232079	Cluster1	PREDICTED: uncharacterized protein At4g15970-like isoform X1 [Pyrus x bretschneideri]
EVM0038960.1	0.474457	0.467276	0.83827	0.210513	0.414162	0.311978	0.204656	Cluster1	PREDICTED: uncharacterized protein LOC103450675 [Malus domestica]
EVM0039076.1	5.54082	3.54544	6.34825	3.93052	5.62417	4.02617	2.49611	Cluster1	PREDICTED: probable serine/threonine-protein kinase WNK5 [Pyrus x bretschneideri]
EVM0039159.1	24.6208	24.4803	29.6456	26.3579	21.2176	11.4222	6.97067	Cluster1	caffeic acid 3-O-methyltransferase [Pyrus x bretschneideri]
EVM0039311.1	1.68358	1.89626	2.89568	1.67021	2.00228	1.69616	1.45998	Cluster1	PREDICTED: serine/threonine-protein kinase sepA-like [Malus domestica]
EVM0039519.1	0.880876	0.699152	1.91742	0.45643	0.748268	0.225174	0.580329	Cluster1	PREDICTED: WD repeat-containing protein 5B [Pyrus x bretschneideri]
EVM0039695.1	10.8606	9.4513	11.744	6.50862	5.9635	4.90618	3.70271	Cluster1	PREDICTED: probable cinnamyl alcohol dehydrogenase 1 [Pyrus x bretschneideri]
EVM0039701.1	1.30371	0.980246	1.3941	0.929982	0.805557	0.584493	0.486296	Cluster1	PREDICTED: cycloartenol Synthase-like [Pyrus x bretschneideri]
EVM0039756.1	1.21712	1.14549	1.97595	1.10363	0.558266	0.977523	0.918597	Cluster1	PREDICTED: putative glucose-6-phosphate 1-epimerase isoform X1 [Malus domestica]
EVM0039767.1	1.28912	0.963104	1.3713	1.16563	0.957444	0.452607	0.448677	Cluster1	PREDICTED: zinc finger protein ZAT12-like [Pyrus x bretschneideri]
EVM0039966.1	6.03853	4.0266	6.03611	3.80848	3.44452	2.958	3.29385	Cluster1	PREDICTED: uncharacterized protein LOC103402935 [Malus domestica]
EVM0040105.1	5.41744	3.18866	7.19541	2.83941	3.1957	2.46658	2.62139	Cluster1	PREDICTED: transcription factor JUNGBRUNNEN 1-like [Malus domestica]
EVM0040188.1	1.88904	1.74487	3.50542	1.51965	1.59365	1.26311	0.592044	Cluster1	PREDICTED: O-acyltransferase WSD1-like [Malus domestica]
EVM0040269.1	13.4376	10.8739	16.7597	12.3815	10.9934	8.90572	7.7741	Cluster1	PREDICTED: uncharacterized protein LOC103949826 [Pyrus x bretschneideri]
EVM0040295.1	5.2033	5.86543	61.199	2.10009	7.48071	2.18765	2.37768	Cluster1	PREDICTED: uncharacterized protein LOC103404752 [Malus domestica]
EVM0040315.1	0.49794	0.414446	0.636656	0.227634	0.0985223	0.126321	0.110711	Cluster1	PREDICTED: protein BPS1, chloroplastic-like [Pyrus x bretschneideri]
EVM0040316.1	0.379864	0.287083	1.38084	0.643959	0.539162	0.102142	0.465013	Cluster1	PREDICTED: major allergen Mal d 1-like [Pyrus x bretschneideri]
EVM0040705.1	0.352131	0.0806438	0.601217	0.196196	0.149561	0.178702	0.0677781	Cluster1	hypothetical protein PRUPE_ppa005956mg [Prunus persica]
EVM0040841.1	1.95107	0.617567	3.01698	0.658503	0.880568	0.598872	0.711996	Cluster1	PREDICTED: serine/arginine repetitive matrix protein 1-like [Pyrus x bretschneideri]
EVM0040857.1	54.5207	17.3385	95.1651	19.2621	51.5669	32.7535	43.9525	Cluster1	PREDICTED: uncharacterized protein LOC103960230 [Pyrus x bretschneideri]
EVM0040900.1	1.24322	0.909315	2.06314	0.538394	1.06697	0.546877	1.07666	Cluster1	PREDICTED: uncharacterized protein LOC103956674 [Pyrus x bretschneideri]
EVM0041110.1	1.61133	1.70085	2.049	0.998835	1.9238	1.32772	1.29357	Cluster1	PREDICTED: uncharacterized protein LOC103964855 [Pyrus x bretschneideri]
EVM0041152.1	16.4458	12.1339	22.8962	12.1484	13.4444	11.5973	10.8877	Cluster1	PREDICTED: probable pyridoxal biosynthesis protein PDX1.2 [Pyrus x bretschneideri]
EVM0041215.1	15.9716	7.9602	16.9861	3.2333	5.66526	2.16454	2.14624	Cluster1	PREDICTED: U-box domain-containing protein 29-like [Pyrus x bretschneideri]
EVM0041363.1	7.26938	9.57601	13.7192	8.15677	8.4993	4.17156	3.16838	Cluster1	PREDICTED: uncharacterized protein LOC103402858 [Malus domestica]
EVM0041373.1	1.48854	1.33916	2.65385	0.825172	1.86407	1.12801	1.17056	Cluster1	PREDICTED: L-type lectin-domain containing receptor kinase IX.1-like [Pyrus x bretschneideri]
EVM0041556.1	53.5091	37.7863	356.518	24.612	85.0102	21.6449	24.3071	Cluster1	PREDICTED: uncharacterized protein LOC103942084 [Pyrus x bretschneideri]
EVM0041722.1	0.978525	1.11899	1.2794	0.701193	0.842557	0.949121	0.493089	Cluster1	PREDICTED: sodium/hydrogen exchanger 2-like [Pyrus x bretschneideri]
EVM0041737.1	12.956	15.3988	21.5854	7.6951	12.8807	7.24259	3.84153	Cluster1	PREDICTED: monothiol glutaredoxin-S9-like [Pyrus x bretschneideri]
EVM0041828.1	0.617671	0.374893	0.588729	0.389056	0.426052	0.187323	0.29589	Cluster1	PREDICTED: putative methylesterase 11, chloroplastic [Pyrus x bretschneideri]
EVM0042137.1	7.8153	2.54345	7.20419	0.413101	3.00149	0.0758999	0.0921731	Cluster1	PREDICTED: ethylene-responsive transcription factor ERF017-like [Pyrus x bretschneideri]
EVM0042374.1	3.99655	4.77653	5.25211	3.87847	4.39584	2.75246	2.62354	Cluster1	PREDICTED: aldo-keto reductase-like [Malus domestica]
EVM0042381.1	0.677388	0.599217	0.7823	0.674497	0.608786	0.437461	0.473314	Cluster1	PREDICTED: receptor-like protein kinase THESEUS 1 [Pyrus x bretschneideri]
EVM0042475.1	542.499	447.183	754.055	359.818	369.811	130.31	24.8511	Cluster1	PREDICTED: metallothionein-like protein type 3 [Pyrus x bretschneideri]
EVM0042551.1	49.8746	36.3863	58.3556	25.7456	37.0924	28.5008	28.7421	Cluster1	PREDICTED: desumoylating isopeptidase 1-like [Pyrus x bretschneideri]
EVM0000023.1	13.7844	33.2923	32.6808	28.1554	24.3372	22.0397	21.9475	Cluster2	PREDICTED: ultraviolet-B receptor UVR8-like isoform X1 [Pyrus x bretschneideri]
EVM0000116.1	572.359	1315.05	1037.96	801.365	756.165	802.155	705.33	Cluster2	PREDICTED: dehydrin COR47 [Pyrus x bretschneideri]
EVM0000216.2	60.4905	191.826	190.003	162.926	168.252	131.144	124.006	Cluster2	PREDICTED: uncharacterized protein LOC103961074 [Pyrus x bretschneideri]
EVM0000255.1	6.19581	13.5746	11.5428	12.7058	10.5554	9.43631	10.8077	Cluster2	PREDICTED: magnesium transporter MRS2-2-like [Pyrus x bretschneideri]
EVM0000262.1	5.62792	23.3595	29.2066	18.0735	13.783	12.1357	9.39085	Cluster2	PREDICTED: uncharacterized protein SLP1 [Malus domestica]
EVM0000293.1	1.99137	15.9642	15.3133	17.3485	12.9739	9.63743	8.14522	Cluster2	PREDICTED: zinc finger protein ZAT9-like [Pyrus x bretschneideri]
EVM0000373.1	10.9783	22.7539	21.0077	23.171	18.3076	17.1102	18.0445	Cluster2	PREDICTED: putative inactive cadmium/zinc-transporting ATPase HMA3 isoform X1 [Pyrus x bretschneideri]
EVM0000389.1	0.481895	1.28402	1.93731	1.81356	0.71841	0.61757	0.286209	Cluster2	PREDICTED: xyloglucan galactosyltransferase KATAMARI1-like [Pyrus x bretschneideri]
EVM0000424.1	2.1556	4.88267	4.96729	3.46927	3.06282	3.41858	3.98789	Cluster2	PREDICTED: myb-related protein 308-like [Malus domestica]
EVM0000451.1	13.2233	22.5736	28.7953	27.425	17.1766	14.6875	11.9802	Cluster2	PREDICTED: two-component response regulator ARR5-like [Malus domestica]
EVM0000582.1	748.936	1651.44	1854.34	1459.97	1212.6	859.727	734.502	Cluster2	PREDICTED: apolipoprotein D-like [Pyrus x bretschneideri]
EVM0000613.1	16.7821	42.9842	32.4268	30.1618	26.5787	26.9295	25.2941	Cluster2	PREDICTED: uncharacterized protein LOC103964681 [Pyrus x bretschneideri]
EVM0000622.1	0.568987	1.14593	1.13827	0.66633	0.899822	0.398069	0.451544	Cluster2	PREDICTED: acyl-coenzyme A thioesterase 13-like [Pyrus x bretschneideri]
EVM0000678.1	12.1332	28.5516	28.2606	19.6904	16.2819	11.7543	9.31584	Cluster2	PREDICTED: high affinity nitrate transporter 2.7 [Pyrus x bretschneideri]
EVM0000855.1	4.58582	13.6094	14.2099	10.4478	10.3381	10.7722	9.15425	Cluster2	PREDICTED: formin-like protein 6 [Pyrus x bretschneideri]
EVM0000970.1	0.028819	0.508231	0.349781	0.614367	0.285392	0.0958962	0.20771	Cluster2	PREDICTED: uncharacterized protein LOC103938523 [Pyrus x bretschneideri]
EVM0001091.1	0.572587	2.20081	1.74077	0.996285	1.25134	1.04465	0.694797	Cluster2	PREDICTED: crocetin glucosyltransferase, chloroplastic-like [Pyrus x bretschneideri]
EVM0001186.1	87.0438	153.541	125.955	117.099	112.651	90.3176	85.4432	Cluster2	PREDICTED: uncharacterized protein LOC103428442 [Malus domestica]
EVM0001250.1	40.8958	102.524	78.3779	104.503	77.8522	72.508	71.909	Cluster2	PREDICTED: BTB/POZ and TAZ domain-containing protein 1-like [Pyrus x bretschneideri]
EVM0001281.1	4.0472	15.8247	10.3192	10.5998	7.98482	8.01101	8.10944	Cluster2	glycosyltransferase [Pyrus communis]
EVM0001365.1	2.59217	16.7212	12.5465	7.74761	5.87355	11.3051	4.12112	Cluster2	PREDICTED: uncharacterized protein LOC103961022 [Pyrus x bretschneideri]
EVM0001600.1	16.1271	35.2775	23.919	20.9016	18.8407	15.3402	15.0491	Cluster2	PREDICTED: ethylene-responsive transcription factor ERF011-like [Malus domestica]
EVM0001710.1	2.73039	5.12533	3.55824	3.54467	3.18843	3.09455	2.85509	Cluster2	PREDICTED: L-type lectin-domain containing receptor kinase S.4-like [Pyrus x bretschneideri]
EVM0001716.1	0.0279098	0.550826	0.751256	0.238525	0.356214	0.0680882	0	Cluster2	PREDICTED: LOW QUALITY PROTEIN: microfibrillar-associated protein 1-like [Malus domestica]
EVM0001722.1	31.8446	97.7025	98.1718	90.0802	84.7367	75.6969	67.4696	Cluster2	PREDICTED: ubiquinol oxidase 4, chloroplastic/chromoplastic [Pyrus x bretschneideri]
EVM0001740.1	1.82	8.11752	4.00084	4.88333	4.15687	5.07984	4.22764	Cluster2	PREDICTED: protein TIC 20-IV, chloroplastic-like [Pyrus x bretschneideri]
EVM0001848.1	8.3864	17.258	16.3195	14.1586	14.2418	13.4	11.9991	Cluster2	PREDICTED: uncharacterized protein LOC103944764 [Pyrus x bretschneideri]
EVM0001903.1	0.320893	0.535648	0.473715	0.464767	0.470423	0.210966	0.394946	Cluster2	PREDICTED: uncharacterized protein LOC103938707 isoform X1 [Pyrus x bretschneideri]
EVM0001920.1	10.7413	25.1704	20.778	16.5218	18.3969	17.3091	18.8097	Cluster2	PREDICTED: 3-ketoacyl-CoA synthase 11-like [Pyrus x bretschneideri]
EVM0002260.1	5.09322	26.1716	32.3403	11.1859	18.5356	14.9572	11.4952	Cluster2	PREDICTED: uncharacterized protein LOC103426803 [Malus domestica]
EVM0002318.1	14.0678	26.1066	28.3421	22.3526	25.3286	20.2845	18.2795	Cluster2	PREDICTED: adenylate isopentenyltransferase 3, chloroplastic [Pyrus x bretschneideri]
EVM0002410.1	0.0547195	0.295546	0.281254	0.0868001	0.238417	0.0134103	0.107536	Cluster2	PREDICTED: probable pectinesterase/pectinesterase inhibitor 7 [Malus domestica]
EVM0002535.1	0.245212	0.713371	0.524239	0.384505	0.389545	0.147889	0.267546	Cluster2	PREDICTED: inositol oxygenase 2 [Pyrus x bretschneideri]
EVM0002537.1	0.205233	0.70362	0.502425	0.797918	0.591321	0.558099	0.273138	Cluster2	PREDICTED: beta-amylase 3, chloroplastic [Pyrus x bretschneideri]
EVM0002606.1	36.6882	101.065	79.1354	58.2113	34.8732	30.2552	23.6295	Cluster2	PREDICTED: UDP-glycosyltransferase 73D1-like [Pyrus x bretschneideri]
EVM0002612.1	0.377874	1.73333	1.73413	1.34448	1.20569	1.41994	1.1104	Cluster2	PREDICTED: probable sucrose-phosphate synthase 2 isoform X1 [Malus domestica]
EVM0002770.1	0.462832	1.91243	1.35079	0.840748	1.21078	0.647424	0.482664	Cluster2	PREDICTED: uncharacterized protein LOC103940894 [Pyrus x bretschneideri]
EVM0002777.1	0.828255	4.13161	4.34212	4.16323	2.10589	1.81592	1.05536	Cluster2	PREDICTED: neurofilament medium polypeptide-like [Pyrus x bretschneideri]
EVM0002810.1	3.2434	7.04942	6.34713	5.72657	5.30013	5.51257	4.67035	Cluster2	PREDICTED: glutathione reductase, chloroplastic-like [Pyrus x bretschneideri]
EVM0002900.1	11.2012	24.0955	23.417	23.1137	21.9211	18.8727	16.673	Cluster2	PREDICTED: potassium transporter 11-like isoform X1 [Malus domestica]
EVM0002909.1	12.7984	171.419	173.847	161.028	100.106	67.1437	62.3185	Cluster2	PREDICTED: aquaporin TIP1-3-like [Pyrus x bretschneideri]
EVM0002961.1	16179.6	24142.4	26331.1	22338.8	17942.3	12211.5	9662.31	Cluster2	dehydrin [Pyrus pyrifolia]
EVM0003131.1	0.613521	1.01734	1.22398	1.53852	0.986629	0.645711	0.32973	Cluster2	PREDICTED: UDP-glycosyltransferase 74E1-like [Pyrus x bretschneideri]
EVM0003200.1	1.67312	3.60208	3.33368	2.90805	2.53863	2.27589	2.27114	Cluster2	PREDICTED: fimbrin-like protein 2 [Pyrus x bretschneideri]
EVM0003304.1	1.91954	5.02342	3.93943	3.66815	2.86687	3.8069	2.93848	Cluster2	PREDICTED: fimbrin-1-like [Pyrus x bretschneideri]
EVM0003311.1	342.132	710.467	695.902	654.723	518.017	485.203	440.619	Cluster2	PREDICTED: reticulon-like protein B1 [Pyrus x bretschneideri]
EVM0003494.1	1.94812	3.86341	5.18918	3.17082	3.76173	3.08248	2.77396	Cluster2	PREDICTED: pentatricopeptide repeat-containing protein At3g62890 [Pyrus x bretschneideri]
EVM0003615.1	2.49018	6.77367	6.49217	5.9454	5.46626	4.74256	4.58552	Cluster2	PREDICTED: protein MITOFERRINLIKE 1, chloroplastic-like [Malus domestica]
EVM0003735.1	27.4878	56.7657	41.8996	48.6204	38.7579	44.5727	43.3453	Cluster2	PREDICTED: delta(8)-fatty-acid desaturase-like [Malus domestica]
EVM0003755.1	2.24232	6.432	5.17119	6.61684	5.49688	2.94899	3.49549	Cluster2	PREDICTED: probable xyloglucan endotransglucosylase/hydrolase protein 30 [Malus domestica]
EVM0003870.1	47.3181	165.621	179.269	101.569	84.9946	53.2928	42.7483	Cluster2	PREDICTED: early nodulin-like protein 2 isoform X1 [Pyrus x bretschneideri]
EVM0003894.1	0.161338	0.599048	0.623692	0.881019	0.532961	0.0832862	0.407837	Cluster2	PREDICTED: dynein light chain, cytoplasmic-like [Malus domestica]
EVM0003982.1	13.2474	22.9337	16.4835	17.5118	18.5231	16.2012	11.5956	Cluster2	PREDICTED: uncharacterized protein LOC103953524 [Pyrus x bretschneideri]
EVM0004038.1	83.3556	171.316	135.239	133.036	121.383	123.731	126.727	Cluster2	PREDICTED: serine/threonine-protein kinase SAPK3-like [Malus domestica]
EVM0004088.1	11.3712	39.9961	29.8785	17.1316	12.635	13.314	12.1058	Cluster2	PREDICTED: polyamine oxidase 1-like [Pyrus x bretschneideri]
EVM0004326.1	73.7625	334.773	285.261	223.806	166.949	122.318	86.9588	Cluster2	PREDICTED: low-temperature-induced 65 kDa protein-like isoform X1 [Pyrus x bretschneideri]
EVM0004672.1	3.22667	6.82038	5.71688	5.37174	5.85936	5.58068	4.47213	Cluster2	PREDICTED: iron-sulfur protein NUBPL-like [Pyrus x bretschneideri]
EVM0004858.1	7.21306	49.6918	21.5367	19.373	18.7096	16.2662	17.4179	Cluster2	PREDICTED: zinc finger protein CONSTANS-LIKE 2 [Pyrus x bretschneideri]
EVM0004879.1	2.45788	3.88602	3.53938	3.01329	2.80017	2.13626	2.41895	Cluster2	PREDICTED: probable serine/threonine-protein kinase NAK [Pyrus x bretschneideri]
EVM0004936.1	15.8575	33.9801	29.3704	16.198	17.5673	23.1426	14.8826	Cluster2	PREDICTED: 4-coumarate--CoA ligase-like 10 [Malus domestica]
EVM0004950.2	13.4036	21.8238	19.8269	16.8581	15.7135	10.332	9.02518	Cluster2	PREDICTED: (+)-neomenthol dehydrogenase-like [Malus domestica]
EVM0005176.1	134.867	192.544	198.65	221.771	169.269	130.486	112.007	Cluster2	hypothetical protein PRUPE_ppa012515mg [Prunus persica]
EVM0005183.1	15.1968	108.375	61.8293	63.6234	37.0156	36.7102	30.1142	Cluster2	PREDICTED: LOW QUALITY PROTEIN: heme-binding-like protein At3g10130, chloroplastic [Malus domestica]
EVM0005310.1	6.77258	21.7309	14.3385	12.9245	13.7053	9.20174	7.70149	Cluster2	PREDICTED: aquaporin PIP2-2 [Malus domestica]
EVM0005347.1	451.634	3731.57	2216.38	816.683	703.966	507.988	280.377	Cluster2	PREDICTED: dehydrin DHN1-like isoform X2 [Pyrus x bretschneideri]
EVM0005369.1	4.25176	15.638	10.2515	10.7168	9.31917	7.8135	6.15183	Cluster2	glycosyltransferase [Pyrus communis]
EVM0005402.1	1.90288	8.5693	6.92983	6.02743	4.40664	5.6229	5.20301	Cluster2	PREDICTED: pleiotropic drug resistance protein 1-like [Pyrus x bretschneideri]
EVM0005411.1	36.2011	73.5809	69.7019	59.8887	54.3696	51.8333	49.537	Cluster2	PREDICTED: ocs element-binding factor 1-like [Pyrus x bretschneideri]
EVM0005641.1	13.8001	23.5735	26.2269	19.6331	19.7828	15.6973	14.6521	Cluster2	PREDICTED: uncharacterized protein LOC103945105 [Pyrus x bretschneideri]
EVM0005715.1	6.3658	16.5285	14.4711	12.9358	13.665	13.4059	12.7204	Cluster2	PREDICTED: purple acid phosphatase 15 [Pyrus x bretschneideri]
EVM0005767.1	1.03924	2.43247	1.60559	1.524	1.21958	1.22821	0.606829	Cluster2	PREDICTED: cystathionine gamma-synthase, chloroplastic-like [Malus domestica]
EVM0005845.1	5.03889	9.94908	9.62981	10.5137	10.6655	8.46969	6.61932	Cluster2	PREDICTED: prostaglandin E synthase 2-like [Pyrus x bretschneideri]
EVM0005857.1	8.85387	21.3716	20.7487	13.7075	13.3276	18.1892	15.6272	Cluster2	PREDICTED: PHD finger protein ING1-like [Pyrus x bretschneideri]
EVM0005959.1	24.3989	82.6877	88.2119	73.5173	59.6279	51.3801	45.7888	Cluster2	PREDICTED: external alternative NAD(P)H-ubiquinone oxidoreductase B2, mitochondrial [Malus domestica]
EVM0006086.1	0.899001	2.04387	2.61608	1.93513	1.30877	1.3358	1.41709	Cluster2	hypothetical protein PRUPE_ppa015491mg, partial [Prunus persica]
EVM0006370.1	5.52243	33.0449	42.892	29.714	23.5599	19.9325	17.9607	Cluster2	PREDICTED: mannan endo-1,4-beta-mannosidase 7-like [Pyrus x bretschneideri]
EVM0006535.1	21.3407	52.596	44.0502	45.5519	37.205	38.6226	34.4475	Cluster2	PREDICTED: glucan endo-1,3-beta-glucosidase 14-like [Pyrus x bretschneideri]
EVM0006545.1	2.3414	14.6746	15.8879	13.1863	8.6625	7.09883	4.30491	Cluster2	PREDICTED: mannan endo-1,4-beta-mannosidase 7-like [Pyrus x bretschneideri]
EVM0006679.1	1.53452	2.38061	2.56829	1.909	2.11365	1.60916	1.40089	Cluster2	PREDICTED: chaperone protein dnaJ 72-like [Pyrus x bretschneideri]
EVM0006688.1	57.6338	120.193	180.52	128.805	105.325	80.711	72.4447	Cluster2	PREDICTED: auxin-responsive protein IAA11-like [Pyrus x bretschneideri]
EVM0006710.1	1.01393	2.87681	3.71572	2.79731	2.2552	1.36735	1.13162	Cluster2	PREDICTED: transcription factor bHLH18-like [Malus domestica]
EVM0006724.1	2.43647	28.7271	11.6886	12.2585	9.15732	9.03378	7.94258	Cluster2	PREDICTED: ethylene-responsive transcription factor ABR1-like [Pyrus x bretschneideri]
EVM0006958.1	0.24575	1.1649	1.10474	1.14165	1.30095	0.800594	0.564623	Cluster2	PREDICTED: bidirectional sugar transporter SWEET17-like [Pyrus x bretschneideri]
EVM0007031.1	1.79676	21.38	16.7142	2.64633	2.59517	0.863166	0.347012	Cluster2	iron-binding protein [Pyrus pyrifolia]
EVM0007118.1	9.544	31.2058	13.743	24.0079	24.5383	12.6323	8.71901	Cluster2	PREDICTED: uncharacterized protein LOC103929449 [Pyrus x bretschneideri]
EVM0007241.1	42.2423	84.9737	68.6323	64.7058	48.0577	58.5648	54.194	Cluster2	PREDICTED: uncharacterized protein LOC103966843 [Pyrus x bretschneideri]
EVM0007243.1	1.60463	6.45471	7.74698	5.35042	3.34074	2.75103	1.76087	Cluster2	PREDICTED: protein FANTASTIC FOUR 1-like [Pyrus x bretschneideri]
EVM0007522.1	3.109	15.6933	23.1472	12.9571	11.6144	12.1819	11.9374	Cluster2	PREDICTED: protein phosphatase 2C 77 isoform X1 [Malus domestica]
EVM0007576.1	1.52019	3.07061	2.44378	2.29102	2.59445	1.83469	0.835273	Cluster2	PREDICTED: LOW QUALITY PROTEIN: DNA polymerase zeta catalytic subunit-like [Malus domestica]
EVM0007751.1	42.2884	94.7422	82.3333	68.0655	60.7985	54.9889	51.0246	Cluster2	PREDICTED: uncharacterized protein LOC103959520 [Pyrus x bretschneideri]
EVM0007778.1	11.8986	22.2357	27.3256	15.1674	15.1552	12.3292	11.8456	Cluster2	PREDICTED: glycerophosphodiester phosphodiesterase GDE1-like [Pyrus x bretschneideri]
EVM0007809.1	32.5014	89.74	70.2245	69.4596	59.4325	56.1813	58.9645	Cluster2	PREDICTED: haloacid dehalogenase-like hydrolase domain-containing protein Sgpp [Pyrus x bretschneideri]
EVM0007816.1	0.61553	1.83074	1.45332	2.52164	1.08492	1.1368	0.405818	Cluster2	None
EVM0007904.1	4.25583	16.7551	24.5437	18.2762	16.1705	13.2801	8.78166	Cluster2	PREDICTED: annexin D4-like [Pyrus x bretschneideri]
EVM0007937.1	21.3388	113.444	88.2751	85.0303	66.7494	70.696	58.69	Cluster2	PREDICTED: putative methyltransferase DDB_G0268948 [Malus domestica]
EVM0007979.1	12.3755	49.6063	37.6881	43.0484	39.0462	30.8493	32.6379	Cluster2	PREDICTED: serine carboxypeptidase-like 42 [Pyrus x bretschneideri]
EVM0008225.1	1.40386	6.07295	4.34553	4.08517	5.76545	2.54608	2.37939	Cluster2	PREDICTED: LOB domain-containing protein 12 [Pyrus x bretschneideri]
EVM0008230.1	43.7315	267.573	246.945	162.49	116.402	56.4288	40.0761	Cluster2	PREDICTED: uncharacterized protein LOC103415969 [Malus domestica]
EVM0008376.1	146.542	232.52	241.627	184.86	167.146	165.176	112.174	Cluster2	PREDICTED: chitin-binding lectin 1-like [Pyrus x bretschneideri]
EVM0008407.1	0.985613	2.147	1.34074	1.63446	1.65859	0.727026	0.962096	Cluster2	PREDICTED: LOW QUALITY PROTEIN: uncharacterized protein LOC103441484 [Malus domestica]
EVM0008551.1	11.7921	26.6883	23.8473	19.8765	19.1317	20.9511	20.5763	Cluster2	PREDICTED: erlin-1 [Pyrus x bretschneideri]
EVM0008578.1	8.60316	19.406	19.421	17.2138	14.7039	14.4969	17.7858	Cluster2	PREDICTED: 5&apos;-adenylylsulfate reductase 3, chloroplastic-like [Pyrus x bretschneideri]
EVM0008584.1	97.4642	267.086	197.257	203.234	135.47	143.063	115.312	Cluster2	PREDICTED: GEM-like protein 5 [Pyrus x bretschneideri]
EVM0008610.1	43.516	73.9697	61.0118	62.6551	44.8194	40.8744	38.3424	Cluster2	PREDICTED: putative dual specificity protein phosphatase DSP8 [Pyrus x bretschneideri]
EVM0008645.1	0.577723	14.5823	7.61713	8.61303	5.59086	1.34856	0.245649	Cluster2	PREDICTED: putative lipid-transfer protein DIR1 [Pyrus x bretschneideri]
EVM0008666.1	0.36117	4.52744	7.32357	2.69964	2.46815	1.61182	1.30035	Cluster2	PREDICTED: uncharacterized protein LOC103425055 [Malus domestica]
EVM0008711.1	13.7132	21.9787	17.5829	18.4893	15.4216	14.7777	12.2777	Cluster2	PREDICTED: cation/calcium exchanger 2-like [Pyrus x bretschneideri]
EVM0008735.1	4.34544	8.22906	8.41609	7.84763	4.84689	4.66684	5.57841	Cluster2	PREDICTED: D-xylose-proton symporter-like 2 [Pyrus x bretschneideri]
EVM0008743.4	9.22733	23.7065	19.896	14.5883	15.3778	14.4681	13.8571	Cluster2	PREDICTED: ubiquitin-conjugating enzyme E2 7-like isoform X2 [Pyrus x bretschneideri]
EVM0008748.1	1.66106	3.98157	4.80153	2.55829	2.0102	1.45638	0.952591	Cluster2	hypothetical protein AMTR_s00001p00265330 [Amborella trichopoda]
EVM0008802.1	10.4019	17.1436	19.002	13.7139	15.1592	14.3211	10.9204	Cluster2	PREDICTED: histidine triad nucleotide-binding protein 2, mitochondrial-like [Pyrus x bretschneideri]
EVM0009061.1	8.74993	17.4949	13.7544	12.3025	13.6147	13.4348	13.1859	Cluster2	PREDICTED: pollen-specific protein SF21-like [Malus domestica]
EVM0009118.1	2.29459	10.9009	9.97519	7.98912	9.95683	8.02444	6.04648	Cluster2	PREDICTED: plant intracellular Ras-group-related LRR protein 5-like [Malus domestica]
EVM0009343.1	19.6609	41.0355	43.5705	40.6577	32.3106	32.1187	30.4396	Cluster2	PREDICTED: seed maturation protein PM36 [Malus domestica]
EVM0009480.1	8.54396	15.3794	15.8068	12.234	11.1182	9.95511	6.24708	Cluster2	PREDICTED: uncharacterized protein LOC103967087 [Pyrus x bretschneideri]
EVM0009520.1	54.5244	150.64	176.6	128.002	150.846	106.042	58.8124	Cluster2	PREDICTED: uncharacterized protein LOC100272307 isoform X1 [Zea mays]
EVM0009545.1	2.29959	9.33327	7.16738	5.7722	7.00734	5.75828	6.12624	Cluster2	PREDICTED: C2 and GRAM domain-containing protein At5g50170 [Pyrus x bretschneideri]
EVM0009573.1	23.1338	45.7441	32.5133	35.5237	29.1191	28.2739	35.7606	Cluster2	PREDICTED: uncharacterized protein LOC103948301 [Pyrus x bretschneideri]
EVM0009645.1	0.221264	0.550632	0.861279	0.904269	0.384958	0.385369	0.295605	Cluster2	PREDICTED: protein NRT1/ PTR FAMILY 7.1-like [Pyrus x bretschneideri]
EVM0009722.1	0.475117	1.29163	1.37555	0.675582	0.92077	0.940038	0.866285	Cluster2	PREDICTED: probable sucrose-phosphate synthase 2 isoform X1 [Malus domestica]
EVM0009749.1	32.3792	68.2669	61.2003	57.0936	55.5525	52.5646	50.5553	Cluster2	PREDICTED: uncharacterized protein LOC103418043 isoform X1 [Malus domestica]
EVM0010013.1	5.25613	9.22759	9.2705	6.53054	4.67515	5.65647	2.83143	Cluster2	PREDICTED: uncharacterized protein LOC103947276 [Pyrus x bretschneideri]
EVM0010035.1	2.76512	7.41718	6.16612	4.05997	2.72349	2.9084	2.50822	Cluster2	PREDICTED: C-terminal processing peptidase, chloroplastic-like [Malus domestica]
EVM0010341.1	5.23073	10.8157	9.38962	10.7381	9.52599	7.00268	7.63856	Cluster2	PREDICTED: ras-related protein RABA6a-like [Pyrus x bretschneideri]
EVM0010347.1	4.96447	8.4202	7.75726	6.25239	8.70252	4.48124	5.36081	Cluster2	PREDICTED: LOW QUALITY PROTEIN: uncharacterized protein At1g01500-like [Malus domestica]
EVM0010615.1	4.59258	27.7974	19.6873	26.0582	19.8109	17.5252	15.7625	Cluster2	PREDICTED: uncharacterized protein LOC103944535 [Pyrus x bretschneideri]
EVM0010631.1	21.6745	51.9425	52.019	41.9886	44.2846	43.3359	40.1538	Cluster2	PREDICTED: phosphatidylinositol transfer protein 2-like [Pyrus x bretschneideri]
EVM0010651.1	5.41872	20.8016	19.2458	19.8414	17.4413	11.6458	13.7293	Cluster2	PREDICTED: uncharacterized protein LOC103938642 [Pyrus x bretschneideri]
EVM0010750.1	20.9808	81.2367	62.4921	58.0036	49.9289	45.8434	39.5569	Cluster2	PREDICTED: uncharacterized protein LOC103932481 [Pyrus x bretschneideri]
EVM0010774.1	62.0825	93.8202	80.1875	76.5711	63.4584	55.0644	44.4977	Cluster2	PREDICTED: uncharacterized protein LOC103943848 [Pyrus x bretschneideri]
EVM0011009.1	0.545667	1.42797	1.17672	1.57413	0.639237	1.17711	0.899909	Cluster2	PREDICTED: myb-related protein 308-like [Malus domestica]
EVM0011033.1	1.06966	3.69963	3.65465	4.01139	3.59586	1.53667	2.30593	Cluster2	PREDICTED: probable inactive 2-oxoglutarate-dependent dioxygenase AOP2 [Pyrus x bretschneideri]
EVM0011036.1	33.6415	66.4238	55.208	49.2884	48.9477	38.2715	35.0662	Cluster2	PREDICTED: protein TWIN LOV 1 [Pyrus x bretschneideri]
EVM0011222.1	0.0257147	0.286972	0.400585	0.119025	0.201593	0	0	Cluster2	PREDICTED: cysteine-rich repeat secretory protein 55-like [Pyrus x bretschneideri]
EVM0011473.1	18.8958	41.3973	27.6534	23.041	23.5701	20.9989	21.753	Cluster2	PREDICTED: purple acid phosphatase 15-like [Pyrus x bretschneideri]
EVM0011481.1	1287.36	3142.82	3321.87	2249.95	1533.37	1100.4	679.11	Cluster2	PREDICTED: cold-shock protein CS120-like [Pyrus x bretschneideri]
EVM0011503.1	673.667	3962.7	3518.49	3152.67	2487.76	1979.59	1743.59	Cluster2	PREDICTED: polyphenol oxidase II, chloroplastic-like [Pyrus x bretschneideri]
EVM0012275.1	659.855	2315.68	2185.35	1883.97	1514.89	1148.49	766.704	Cluster2	PREDICTED: uncharacterized protein LOC101292566 [Fragaria vesca subsp. vesca]
EVM0012376.1	44.3909	72.4078	63.7315	62.4581	60.7154	51.598	39.7508	Cluster2	PREDICTED: F-box/kelch-repeat protein At1g67480 [Pyrus x bretschneideri]
EVM0012397.1	0.169022	0.570473	0.823909	0.440949	0.544158	0.436635	0.349376	Cluster2	PREDICTED: germin-like protein subfamily 1 member 13 [Pyrus x bretschneideri]
EVM0012517.1	17.7799	27.5118	34.7687	28.7399	25.458	18.8194	15.6698	Cluster2	PREDICTED: uncharacterized protein LOC103930650 [Pyrus x bretschneideri]
EVM0012563.1	13.1524	28.596	23.8727	20.3506	21.4934	19.3644	18.9697	Cluster2	PREDICTED: protein TRANSPARENT TESTA 12-like [Malus domestica]
EVM0012833.1	48.952	69.2482	66.9502	74.3071	64.3379	49.9966	40.9032	Cluster2	PREDICTED: V-type proton ATPase subunit c&apos;&apos;-like [Pyrus x bretschneideri]
EVM0013018.1	13.8006	21.3486	21.3219	16.9247	15.675	15.6818	12.2728	Cluster2	PREDICTED: iron-sulfur assembly protein IscA-like 1, mitochondrial [Malus domestica]
EVM0013152.1	0.229864	0.478876	0.453281	0.36863	0.325507	0.283501	0.113141	Cluster2	PREDICTED: UPF0496 protein At4g34320-like [Pyrus x bretschneideri]
EVM0013214.1	1.30502	20.6752	14.461	2.44045	2.6237	0.724946	0.480537	Cluster2	iron-binding protein [Pyrus pyrifolia]
EVM0013433.1	12.6761	26.5714	29.4838	25.5849	22.2744	18.4846	17.0545	Cluster2	PREDICTED: uncharacterized protein LOC103952816 [Pyrus x bretschneideri]
EVM0013578.1	7.17321	22.5343	15.2802	19.739	15.0641	15.9438	11.9186	Cluster2	PREDICTED: uncharacterized protein LOC103936939 [Pyrus x bretschneideri]
EVM0013714.1	0.162144	0.675716	0.670866	0.539228	0.60447	0.542464	0.472134	Cluster2	PREDICTED: glucan endo-1,3-beta-glucosidase 14-like [Pyrus x bretschneideri]
EVM0013770.1	7.49191	19.5697	18.1277	16.2748	8.43389	8.18309	8.95143	Cluster2	PREDICTED: probable glutathione S-transferase [Pyrus x bretschneideri]
EVM0014056.1	15.7434	31.1793	30.867	17.6865	19.4147	20.2996	16.067	Cluster2	PREDICTED: uncharacterized protein LOC103961788 [Pyrus x bretschneideri]
EVM0014071.1	0.13026	1.52634	1.29169	1.51074	0.853543	0.903654	0.935653	Cluster2	PREDICTED: uncharacterized protein LOC101292566 [Fragaria vesca subsp. vesca]
EVM0014076.1	17.1881	98.1902	57.6707	59.9872	37.8808	26.3931	9.3504	Cluster2	PREDICTED: uncharacterized protein LOC103938347 [Pyrus x bretschneideri]
EVM0014140.1	79.1149	304.768	336.541	270.297	250.669	209.294	203.371	Cluster2	PREDICTED: universal stress protein A-like protein [Pyrus x bretschneideri]
EVM0014181.1	4.10007	17.5218	16.0626	16.035	10.5921	11.7615	14.516	Cluster2	PREDICTED: pirin-like protein [Pyrus x bretschneideri]
EVM0014615.1	2.28728	3.93462	4.83268	4.02668	4.17002	2.60466	2.67687	Cluster2	PREDICTED: mitochondrial import inner membrane translocase subunit Tim9-like [Pyrus x bretschneideri]
EVM0014757.1	28.7809	60.4263	47.3912	59.4374	38.0195	41.295	38.4849	Cluster2	PREDICTED: E3 ubiquitin-protein ligase AIP2-like [Malus domestica]
EVM0014762.1	5.88651	21.9185	22.5768	18.4702	15.6512	15.2049	15.2962	Cluster2	PREDICTED: probable E3 ubiquitin-protein ligase LUL2 [Pyrus x bretschneideri]
EVM0014770.1	3.87762	29.0991	26.8733	20.3561	15.0748	13.5851	9.02922	Cluster2	PREDICTED: 21 kDa protein-like [Pyrus x bretschneideri]
EVM0014820.1	8.58819	14.8729	13.0502	11.0831	9.815	7.32375	6.8768	Cluster2	PREDICTED: cytochrome P450 94A2-like [Pyrus x bretschneideri]
EVM0014997.1	0.949789	1.98518	1.52505	1.79531	1.40764	1.60834	1.25289	Cluster2	PREDICTED: pentatricopeptide repeat-containing protein At5g66500, mitochondrial-like [Pyrus x bretschneideri]
EVM0015161.1	9.01672	18.4929	15.738	15.1736	14.2943	14.3445	12.5112	Cluster2	PREDICTED: universal stress protein A-like protein [Pyrus x bretschneideri]
EVM0015431.1	3.27814	11.7065	7.04831	6.3822	5.7738	5.36202	4.49036	Cluster2	PREDICTED: stachyose synthase-like [Pyrus x bretschneideri]
EVM0015434.1	0.326216	1.13973	0.94066	1.09875	0.602079	0.433648	0.549152	Cluster2	PREDICTED: organic cation/carnitine transporter 3-like [Pyrus x bretschneideri]
EVM0015551.1	0.881897	2.34077	1.8776	2.18995	1.7811	2.17964	1.13259	Cluster2	PREDICTED: zinc finger protein ZAT12-like [Pyrus x bretschneideri]
EVM0015580.1	0.93922	1.96299	1.74112	1.78935	0.890747	1.45263	0.794141	Cluster2	PREDICTED: uncharacterized protein LOC103952955 [Pyrus x bretschneideri]
EVM0015602.1	59.9311	112.334	100.932	77.1872	72.9615	72.1422	60.65	Cluster2	PREDICTED: probable nucleoredoxin 2 [Pyrus x bretschneideri]
EVM0015626.1	450.744	1030.35	920.276	887.399	787.054	767.696	684.242	Cluster2	PREDICTED: protein SPIRAL1-like 3 [Pyrus x bretschneideri]
EVM0015645.1	59.6297	149.756	122.969	78.648	75.5331	78.9527	56.5987	Cluster2	PREDICTED: uncharacterized protein LOC103948869 [Pyrus x bretschneideri]
EVM0015653.1	21.8775	29.1805	31.8783	25.9687	29.9237	24.222	17.7278	Cluster2	PREDICTED: carbonic anhydrase 2-like isoform X1 [Pyrus x bretschneideri]
EVM0015829.1	0.0726815	0.382778	0.22874	0.197149	0.149071	0.0426201	0.0701858	Cluster2	PREDICTED: ethylene-responsive transcription factor ABR1-like [Pyrus x bretschneideri]
EVM0015981.1	5.61075	20.8593	16.9285	13.5777	12.5444	12.121	10.5847	Cluster2	PREDICTED: protein SYM1-like [Pyrus x bretschneideri]
EVM0016011.1	1.86997	10.6443	6.51374	4.72724	3.71092	4.01757	3.36373	Cluster2	PREDICTED: uncharacterized protein LOC103965551 [Pyrus x bretschneideri]
EVM0016014.1	14.3375	46.3287	30.5048	28.7804	26.9709	31.0592	28.9316	Cluster2	PREDICTED: protein REVEILLE 1 [Pyrus x bretschneideri]
EVM0016057.1	0.90249	1.94965	1.52042	1.4325	1.18365	1.2702	0.619094	Cluster2	PREDICTED: cytokinin riboside 5&apos;-monophosphate phosphoribohydrolase LOG1 [Pyrus x bretschneideri]
EVM0016100.1	5256.5	11776.4	9105.92	6845.31	7380.03	5544.19	4062.88	Cluster2	PREDICTED: late embryogenesis abundant protein 2-like [Pyrus x bretschneideri]
EVM0016116.1	9.44481	13.3928	10.7967	12.2036	9.16946	8.82882	7.54864	Cluster2	PREDICTED: uncharacterized protein LOC103320460 [Prunus mume]
EVM0016168.1	25.9231	220.313	267.403	198.58	113.668	84.2683	66.6083	Cluster2	PREDICTED: glutathione S-transferase U17-like [Malus domestica]
EVM0016262.1	3.10888	10.8362	10.1533	9.83572	8.99837	8.11775	6.42551	Cluster2	PREDICTED: pleiotropic drug resistance protein 1-like [Pyrus x bretschneideri]
EVM0016293.1	0.0225989	0.337515	0.140817	0.25853	0.137545	0.227281	0.101842	Cluster2	PREDICTED: germin-like protein subfamily 1 member 13 [Pyrus x bretschneideri]
EVM0016332.1	20.9779	44.7113	38.0492	37.5028	33.2569	40.1524	28.0609	Cluster2	hypothetical protein PRUPE_ppa014437mg [Prunus persica]
EVM0016398.1	0.845276	1.44907	1.31744	1.01842	1.40667	1.00423	0.671057	Cluster2	PREDICTED: transmembrane protein 184C [Malus domestica]
EVM0016434.1	40.2594	239.352	174.48	229.613	181.859	124.199	108.693	Cluster2	PREDICTED: GDSL esterase/lipase At5g55050-like [Malus domestica]
EVM0016437.1	8.83947	19.4217	19.7589	15.2272	12.0939	12.418	13.3011	Cluster2	PREDICTED: PLASMODESMATA CALLOSE-BINDING PROTEIN 3 [Pyrus x bretschneideri]
EVM0016550.1	1.0645	3.85378	3.48245	4.87585	2.87785	2.11402	2.21035	Cluster2	PREDICTED: E3 ubiquitin-protein ligase RING1-like [Pyrus x bretschneideri]
EVM0016771.1	1.43554	5.71595	3.46748	3.81648	2.8324	2.00481	2.94731	Cluster2	PREDICTED: ribosome-inactivating protein bryodin II-like [Pyrus x bretschneideri]
EVM0016902.1	5.6796	12.7569	13.1757	10.2222	8.69637	7.92406	8.16471	Cluster2	PREDICTED: PLASMODESMATA CALLOSE-BINDING PROTEIN 3 [Pyrus x bretschneideri]
EVM0017157.1	31.898	79.8116	71.7764	52.4871	45.5031	37.6586	36.3293	Cluster2	PREDICTED: glucan endo-1,3-beta-glucosidase-like [Pyrus x bretschneideri]
EVM0017189.1	35.325	82.029	81.6787	53.0873	43.8299	29.5583	24.3381	Cluster2	PREDICTED: high affinity nitrate transporter 2.7 [Pyrus x bretschneideri]
EVM0017233.1	1.20488	9.97411	12.757	12.4662	7.74155	4.69783	3.12988	Cluster2	PREDICTED: cytochrome P450 78A7 [Pyrus x bretschneideri]
EVM0017241.1	14.295	30.5565	25.2885	19.6051	13.9635	13.5647	13.2336	Cluster2	PREDICTED: LOW QUALITY PROTEIN: 2-hydroxyacyl-CoA lyase-like [Pyrus x bretschneideri]
EVM0017304.1	1.77952	2.41235	2.46792	2.35938	1.80844	1.77347	1.27382	Cluster2	PREDICTED: F-box protein SKIP16-like isoform X1 [Malus domestica]
EVM0017455.1	7.83169	23.5242	19.3973	12.5653	10.1759	8.833	6.79714	Cluster2	PREDICTED: uncharacterized protein LOC103950045 [Pyrus x bretschneideri]
EVM0017526.1	0	1.56739	0.941613	0.172565	0.272725	0	0.136667	Cluster2	PREDICTED: uncharacterized protein LOC103965242 [Pyrus x bretschneideri]
EVM0017677.1	80.5427	220.589	182.592	153.978	138.393	137.698	142.771	Cluster2	PREDICTED: glucan endo-1,3-beta-glucosidase 8 [Pyrus x bretschneideri]
EVM0017696.1	50.0028	94.437	108.594	80.8125	78.1937	72.0868	63.5873	Cluster2	PREDICTED: uncharacterized protein LOC103438794 isoform X1 [Malus domestica]
EVM0017798.1	53.5571	108.969	99.5822	96.0087	84.9369	78.5005	74.8935	Cluster2	PREDICTED: calmodulin-binding transcription activator 4 isoform X2 [Pyrus x bretschneideri]
EVM0017928.1	9.8857	16.5189	14.4313	15.6083	11.4318	8.97702	9.27873	Cluster2	PREDICTED: probable protein phosphatase 2C 34 [Malus domestica]
EVM0018203.1	15.0035	39.4309	63.0931	32.5235	33.7288	20.6764	17.8117	Cluster2	PREDICTED: CBL-interacting serine/threonine-protein kinase 25-like [Pyrus x bretschneideri]
EVM0018380.1	1.39042	2.66406	2.78091	1.8613	2.07906	1.32781	0.930629	Cluster2	PREDICTED: uncharacterized protein LOC103955487 [Pyrus x bretschneideri]
EVM0018385.1	10.1446	21.9024	14.3289	18.9223	12.8641	13.5782	12.0773	Cluster2	PREDICTED: probable protein phosphatase 2C 8 [Pyrus x bretschneideri]
EVM0018421.1	37.3559	65.6211	80.2604	79.8611	63.7005	55.9744	55.2132	Cluster2	PREDICTED: glucose-1-phosphate adenylyltransferase small subunit, chloroplastic/amyloplastic [Malus domestica]
EVM0018546.1	97.2818	393.257	377.499	301.578	256.228	222.135	223.175	Cluster2	PREDICTED: iron-sulfur cluster assembly protein 1-like [Pyrus x bretschneideri]
EVM0018602.1	264.343	828.673	809.17	485.364	307.902	228.169	159.11	Cluster2	PREDICTED: uncharacterized protein LOC103933654 [Pyrus x bretschneideri]
EVM0018674.1	0.333122	3.12628	2.56258	1.8268	1.54691	0.8389	0.213356	Cluster2	PREDICTED: alanine--glyoxylate aminotransferase 2 homolog 2, mitochondrial-like [Pyrus x bretschneideri]
EVM0018687.1	21.1248	30.0196	28.6278	29.4345	21.889	17.5383	16.2941	Cluster2	PREDICTED: endo-1,3(4)-beta-glucanase 2-like [Pyrus x bretschneideri]
EVM0018708.1	4.47531	7.91989	6.735	6.24991	6.30257	4.22602	2.53223	Cluster2	PREDICTED: putative branched-chain-amino-acid aminotransferase 7 isoform X1 [Pyrus x bretschneideri]
EVM0018752.1	139.407	288.492	285.595	246.745	257.738	228.938	221.287	Cluster2	PREDICTED: phosphoglucan phosphatase DSP4, amyloplastic-like [Pyrus x bretschneideri]
EVM0019050.1	0.178209	1.49419	1.17286	0.9843	0.782644	0.686834	0.418025	Cluster2	PREDICTED: protein SRG1-like [Malus domestica]
EVM0019125.1	0.253557	0.564743	0.538045	0.628921	0.438581	0.437276	0.319893	Cluster2	PREDICTED: sucrose synthase 5-like [Pyrus x bretschneideri]
EVM0019139.1	0.696943	1.44554	1.65007	1.20791	1.23671	0.895325	1.23208	Cluster2	PREDICTED: UDP-galactose/UDP-glucose transporter 2-like isoform X3 [Pyrus x bretschneideri]
EVM0019140.1	8.92274	13.3456	10.9112	12.4831	9.91819	8.94366	7.37852	Cluster2	PREDICTED: V-type proton ATPase catalytic subunit A [Pyrus x bretschneideri]
EVM0019193.1	614.303	1273.62	1224.74	1052.79	829.16	793.7	774.671	Cluster2	PREDICTED: dehydration-responsive protein RD22-like [Pyrus x bretschneideri]
EVM0019402.1	1.89133	8.53839	7.57908	7.06325	6.53233	4.96471	3.89799	Cluster2	PREDICTED: cytochrome P450 71A1-like [Malus domestica]
EVM0019430.1	184.017	340.588	284.426	274.942	236.287	192.343	183.646	Cluster2	PREDICTED: uncharacterized protein LOC103957811 [Pyrus x bretschneideri]
EVM0019448.1	1.23685	3.01419	2.90938	2.35465	1.93237	2.08475	2.26704	Cluster2	PREDICTED: transport and Golgi organization protein 2 homolog [Pyrus x bretschneideri]
EVM0019470.1	1.39468	3.63253	1.80678	3.53332	2.37768	1.66376	1.4281	Cluster2	PREDICTED: ethylene-responsive transcription factor ABR1-like isoform X1 [Pyrus x bretschneideri]
EVM0019507.1	0.29568	5.318	3.05156	3.76451	2.22214	1.89864	1.86658	Cluster2	PREDICTED: cellulose synthase-like protein E1 [Malus domestica]
EVM0019751.1	1.88769	2.99836	3.17214	2.61272	3.18966	1.9883	1.52421	Cluster2	unnamed protein product [Triticum aestivum]
EVM0019834.1	326.719	846.068	649.449	725.86	538.57	660.003	612.664	Cluster2	PREDICTED: early light-induced protein 1, chloroplastic-like [Pyrus x bretschneideri]
EVM0019892.1	1.13112	2.37358	2.31189	3.15427	1.44675	1.7734	1.08062	Cluster2	PREDICTED: E3 ubiquitin-protein ligase EL5-like [Pyrus x bretschneideri]
EVM0020261.1	3.74339	6.51661	6.58751	4.83962	5.20586	4.17849	3.37768	Cluster2	PREDICTED: probable glycerol-3-phosphate dehydrogenase [NAD(+)] 1, cytosolic [Pyrus x bretschneideri]
EVM0020273.1	0.349246	0.947254	0.922415	0.728136	0.73137	0.792827	0.748116	Cluster2	PREDICTED: kinetochore protein Spc24-like [Pyrus x bretschneideri]
EVM0020310.1	61.1824	90.24	108.65	91.243	69.0448	52.5487	54.7392	Cluster2	PREDICTED: uncharacterized protein LOC103932873 [Pyrus x bretschneideri]
EVM0020508.1	9.32661	16.9724	20.3051	18.2179	12.8852	12.7487	12.0865	Cluster2	PREDICTED: uncharacterized protein LOC103423124 [Malus domestica]
EVM0020652.1	800.228	3221.39	3195.93	3021.02	2930.81	2509.94	2206.88	Cluster2	PREDICTED: desiccation protectant protein Lea14 homolog [Pyrus x bretschneideri]
EVM0020708.1	0.26589	1.06566	1.52682	0.877196	0.89693	0.652458	0.288507	Cluster2	PREDICTED: probable E3 ubiquitin-protein ligase rbrA isoform X1 [Pyrus x bretschneideri]
EVM0020805.1	3.38147	6.84882	6.11643	3.70495	3.58843	3.96443	2.99533	Cluster2	PREDICTED: acyl-CoA--sterol O-acyltransferase 1 [Pyrus x bretschneideri]
EVM0020928.1	247.319	425.976	401.422	332.577	283.014	265.241	237.001	Cluster2	PREDICTED: late embryogenesis abundant protein D-29 isoform X1 [Pyrus x bretschneideri]
EVM0020955.1	1.79875	16.0335	12.2963	9.04298	9.99727	7.95535	8.20322	Cluster2	PREDICTED: probable ADP-ribosylation factor GTPase-activating protein AGD5 isoform X2 [Pyrus x bretschneideri]
EVM0021265.1	0.91666	1.74909	1.38546	1.03147	1.21233	0.986059	0.540735	Cluster2	PREDICTED: NAC transcription factor 25 [Pyrus x bretschneideri]
EVM0021334.1	9.72957	21.4866	22.9417	15.2269	14.7602	12.0215	9.18708	Cluster2	PREDICTED: uncharacterized protein LOC103929610 [Pyrus x bretschneideri]
EVM0021432.1	3.23085	5.31637	6.47611	8.07151	5.04934	4.18653	3.52558	Cluster2	PREDICTED: 12-oxophytodienoate reductase 2-like [Malus domestica]
EVM0021657.1	10.7957	100.679	162.141	116.254	66.5067	35.3153	25.1717	Cluster2	PREDICTED: uncharacterized protein LOC103958096 [Pyrus x bretschneideri]
EVM0021680.1	0.428919	1.08752	1.06497	0.777406	0.572031	0.688754	0.464411	Cluster2	PREDICTED: GDSL esterase/lipase At5g03610-like [Pyrus x bretschneideri]
EVM0021803.1	350.615	845.825	572.985	635.253	456.923	407.813	363.462	Cluster2	PREDICTED: tetraspanin-3-like [Pyrus x bretschneideri]
EVM0021990.1	7.06758	13.0448	14.6404	10.7005	9.77209	8.33935	8.3651	Cluster2	PREDICTED: probable glycerol-3-phosphate dehydrogenase [NAD(+)] 1, cytosolic [Pyrus x bretschneideri]
EVM0022100.1	29.4473	95.1981	78.932	66.6724	63.9939	55.359	33.5012	Cluster2	PREDICTED: zinc finger protein CONSTANS-LIKE 13 [Pyrus x bretschneideri]
EVM0022297.1	0.741004	1.05298	1.34714	1.27071	1.16095	0.900747	0.701014	Cluster2	PREDICTED: phosphatidylinositol 4-kinase gamma 5-like [Pyrus x bretschneideri]
EVM0022332.1	3.4556	8.14738	8.13183	6.17199	7.47288	6.28144	6.79411	Cluster2	PREDICTED: UDP-galactose/UDP-glucose transporter 2-like isoform X3 [Pyrus x bretschneideri]
EVM0022369.1	15.5011	121.269	117.025	66.8335	35.5544	24.7122	13.3312	Cluster2	PREDICTED: LOW QUALITY PROTEIN: 18 kDa seed maturation protein [Prunus mume]
EVM0022473.1	0.073976	0.31396	0.412645	0.339957	0.173338	0.249254	0.165083	Cluster2	PREDICTED: abscisic acid 8&apos;-hydroxylase 1 [Pyrus x bretschneideri]
EVM0022526.1	3.7185	11.3256	8.46981	9.10956	9.57097	7.94271	7.85395	Cluster2	PREDICTED: haloacid dehalogenase-like hydrolase domain-containing protein Sgpp [Pyrus x bretschneideri]
EVM0022566.1	2.9491	5.9751	5.36457	4.39551	3.04255	1.7681	2.19622	Cluster2	PREDICTED: F-box protein SKIP28-like [Malus domestica]
EVM0022575.1	35.182	90.8673	76.7357	62.9183	60.5146	56.4758	48.9046	Cluster2	PREDICTED: uncharacterized protein LOC103938890 [Pyrus x bretschneideri]
EVM0022616.1	254.888	592.266	533.935	667.106	428.712	345.26	309.15	Cluster2	PREDICTED: uncharacterized protein LOC103947701 [Pyrus x bretschneideri]
EVM0022659.1	18.9259	47.6712	39.5203	25.3904	21.1088	25.5901	15.1879	Cluster2	PREDICTED: uncharacterized protein LOC103948869 [Pyrus x bretschneideri]
EVM0022662.1	5.13407	13.107	10.9399	6.74252	10.4841	9.27362	7.74013	Cluster2	PREDICTED: MADS-box transcription factor 23-like [Malus domestica]
EVM0022697.1	1.71772	4.38585	3.08662	3.04657	2.65813	2.8213	2.12417	Cluster2	PREDICTED: zinc transporter 4, chloroplastic-like isoform X1 [Malus domestica]
EVM0022704.1	6.85088	18.1198	17.3599	15.7291	15.7875	14.4731	13.1132	Cluster2	PREDICTED: 3-isopropylmalate dehydratase large subunit-like [Pyrus x bretschneideri]
EVM0022846.1	0.322678	0.675288	0.362437	0.56824	0.395334	0.395553	0.374194	Cluster2	PREDICTED: protein ENHANCED DISEASE RESISTANCE 2-like isoform X1 [Pyrus x bretschneideri]
EVM0022884.1	102.101	208.83	174.81	149.651	99.9184	95.4678	80.5545	Cluster2	PREDICTED: LOW QUALITY PROTEIN: beta-amylase 1, chloroplastic [Malus domestica]
EVM0022973.1	2.20806	3.02356	3.61476	2.95725	2.53234	2.27572	1.8939	Cluster2	PREDICTED: uncharacterized protein LOC103438042 isoform X1 [Malus domestica]
EVM0023100.1	10.2585	22.5306	18.282	18.1499	14.405	11.9381	8.8093	Cluster2	PREDICTED: zinc transporter 4, chloroplastic-like isoform X1 [Malus domestica]
EVM0023197.1	72.6864	451.004	300.74	325.3	193.042	127.063	97.6118	Cluster2	PREDICTED: uncharacterized protein LOC103947448 isoform X1 [Pyrus x bretschneideri]
EVM0023596.1	34.6057	57.7442	71.8653	49.342	42.7998	41.6261	40.6209	Cluster2	PREDICTED: non-specific lipid-transfer protein 4 [Pyrus x bretschneideri]
EVM0023631.1	30.801	98.9755	72.2507	80.9642	58.6388	50.4118	35.0127	Cluster2	PREDICTED: E3 ubiquitin-protein ligase RHA2A-like [Pyrus x bretschneideri]
EVM0023684.1	5.70402	17.3834	11.297	10.5142	10.8982	10.5848	9.02064	Cluster2	PREDICTED: septum-promoting GTP-binding protein 1-like [Malus domestica]
EVM0023802.1	40.23	92.2471	87.4258	83.1502	68.3956	58.5699	48.0851	Cluster2	PREDICTED: uncharacterized protein LOC103932067 [Pyrus x bretschneideri]
EVM0024084.1	1.1686	6.71273	7.99444	4.3318	2.61084	1.91861	1.84714	Cluster2	PREDICTED: ribonuclease 3-like [Malus domestica]
EVM0024122.1	8365.21	13599.2	10928.6	10830	10196.1	8872.35	6665.11	Cluster2	PREDICTED: putative uncharacterized protein DDB_G0292636 [Pyrus x bretschneideri]
EVM0024138.1	3.7185	7.19309	6.73139	5.53468	4.55078	3.69113	3.89031	Cluster2	PREDICTED: UPF0481 protein At3g47200-like [Pyrus x bretschneideri]
EVM0024171.1	8.96198	27.0312	22.5043	26.4584	20.7676	17.0629	21.1627	Cluster2	PREDICTED: 4-coumarate--CoA ligase-like 6 [Pyrus x bretschneideri]
EVM0024255.1	5.42142	8.5281	7.42209	7.72665	6.93944	4.7135	3.76088	Cluster2	unnamed protein product [Coffea canephora]
EVM0024279.1	11.8026	29.0538	26.6089	12.7378	16.1266	20.1173	17.4924	Cluster2	PREDICTED: 4-coumarate--CoA ligase-like 10 [Malus domestica]
EVM0024425.1	1.50832	2.61578	2.76778	2.07355	2.07329	1.28515	1.51624	Cluster2	PREDICTED: uncharacterized protein LOC103934820 [Pyrus x bretschneideri]
EVM0024550.1	0.128333	0.754208	0.659908	0.370964	0.350635	0.351262	0.519483	Cluster2	PREDICTED: 23 kDa jasmonate-induced protein-like [Pyrus x bretschneideri]
EVM0024589.1	1.98147	3.59692	3.93401	4.03399	2.13055	3.21048	2.44806	Cluster2	PREDICTED: DEAD-box ATP-dependent RNA helicase 2-like [Pyrus x bretschneideri]
EVM0024836.1	5.07324	22.9403	17.4444	13.324	12.8922	10.2379	9.08675	Cluster2	PREDICTED: uncharacterized protein At5g64816-like [Pyrus x bretschneideri]
EVM0025261.1	0.794749	16.6398	12.0503	9.64114	4.10185	3.51254	2.14052	Cluster2	None
EVM0025293.1	17.5989	35.8943	34.5646	38.4572	29.5407	27.5614	28.5425	Cluster2	PREDICTED: neutral ceramidase-like [Pyrus x bretschneideri]
EVM0025738.1	11.1056	27.1758	24.1726	22.5524	23.3285	21.712	21.2981	Cluster2	PREDICTED: potassium channel SKOR-like isoform X2 [Pyrus x bretschneideri]
EVM0025757.1	0.0242111	0.260858	0.191066	0.0888117	0.207705	0.0795653	0.0931962	Cluster2	PREDICTED: cytochrome P450 CYP72A219-like [Pyrus x bretschneideri]
EVM0026005.1	21.9103	47.6347	43.9534	38.0556	37.2824	38.9081	34.6403	Cluster2	PREDICTED: uncharacterized protein LOC103961432 [Pyrus x bretschneideri]
EVM0026009.1	125.333	194.541	187.898	163.696	162.669	120.725	106.353	Cluster2	PREDICTED: uncharacterized protein LOC101298685 [Fragaria vesca subsp. vesca]
EVM0026147.1	2786.66	8670.88	7374.34	6065.29	4464.08	3265.87	2395.07	Cluster2	PREDICTED: cold-shock protein CS120-like [Pyrus x bretschneideri]
EVM0026188.1	209.804	466.296	405.766	361.527	340.645	329.249	306.746	Cluster2	PREDICTED: plastid-lipid-associated protein, chloroplastic-like [Pyrus x bretschneideri]
EVM0026262.1	32.393	76.4799	50.4035	73.0975	35.3465	41.9245	45.881	Cluster2	PREDICTED: uncharacterized protein LOC103947187 [Pyrus x bretschneideri]
EVM0026279.1	15.1365	32.9691	26.9967	22.166	22.0677	20.0725	17.3068	Cluster2	PREDICTED: monoacylglycerol lipase ABHD6-like [Pyrus x bretschneideri]
EVM0026335.1	22.0746	47.2204	32.9531	31.4216	34.5101	23.4557	15.1451	Cluster2	PREDICTED: uncharacterized protein LOC103929449 [Pyrus x bretschneideri]
EVM0026599.1	0.176406	1.26599	0.479415	0.837243	0.554641	0.360336	0.206274	Cluster2	PREDICTED: L-type lectin-domain containing receptor kinase VII.1-like [Pyrus x bretschneideri]
EVM0026842.1	0.383216	1.3169	0.982678	1.24229	0.873859	0.976041	0.711346	Cluster2	PREDICTED: calcium-transporting ATPase 10, plasma membrane-type [Pyrus x bretschneideri]
EVM0026954.1	0.143454	1.01344	1.30402	0.759362	0.849426	0.276761	0.496385	Cluster2	PREDICTED: LOW QUALITY PROTEIN: 2-alkenal reductase (NADP(+)-dependent)-like [Pyrus x bretschneideri]
EVM0026958.1	154.199	607.136	500.887	405.295	306.459	250.93	210.485	Cluster2	PREDICTED: low-temperature-induced 65 kDa protein-like isoform X1 [Pyrus x bretschneideri]
EVM0027025.1	1.63939	2.75196	2.34906	2.47997	1.77767	1.60919	1.33262	Cluster2	PREDICTED: GPN-loop GTPase 1 homolog isoform X1 [Pyrus x bretschneideri]
EVM0027099.1	4.52635	6.41004	7.87493	6.26096	4.33839	4.5982	4.19223	Cluster2	PREDICTED: endoplasmic reticulum oxidoreductin-1-like [Pyrus x bretschneideri]
EVM0027146.1	0.476975	7.4232	6.51179	8.17428	3.1812	3.5478	2.4572	Cluster2	PREDICTED: uncharacterized protein LOC103927583 [Pyrus x bretschneideri]
EVM0027335.1	17.2284	46.6056	31.8846	23.5422	35.4867	30.4742	25.6978	Cluster2	PREDICTED: serine hydroxymethyltransferase 7-like [Pyrus x bretschneideri]
EVM0027643.1	0.804132	3.51486	3.30314	2.93562	2.63555	1.70947	2.02929	Cluster2	PREDICTED: probable xyloglucan endotransglucosylase/hydrolase protein 8 [Pyrus x bretschneideri]
EVM0027651.1	25.9463	74.5165	80.8298	76.7109	64.4786	58.8689	58.926	Cluster2	PREDICTED: uncharacterized protein LOC103966919 [Pyrus x bretschneideri]
EVM0027653.1	67.3603	184.284	167.461	179.088	127.071	102.234	104.379	Cluster2	PREDICTED: vacuolar cation/proton exchanger 3 isoform X1 [Pyrus x bretschneideri]
EVM0027694.1	4.427	11.2779	10.9037	10.6602	8.97866	5.97986	5.20315	Cluster2	PREDICTED: ADP-ribosylation factor 2-like isoform X2 [Pyrus x bretschneideri]
EVM0027743.1	0.856867	3.0656	2.12885	2.05716	1.69073	1.55308	1.05152	Cluster2	PREDICTED: isocitrate dehydrogenase [NAD] regulatory subunit 1, mitochondrial-like [Pyrus x bretschneideri]
EVM0027805.1	2.90677	11.5722	9.86942	3.70451	3.28734	2.19139	1.41972	Cluster2	PREDICTED: disease resistance response protein 206-like [Prunus mume]
EVM0027899.1	15.8279	27.5351	27.8314	22.2784	19.2387	17.2852	15.4099	Cluster2	PREDICTED: CASP-like protein At5g40300 [Pyrus x bretschneideri]
EVM0027914.1	6.7727	21.8394	19.2454	13.6179	20.7922	15.1022	14.6948	Cluster2	PREDICTED: 5&apos;-adenylylsulfate reductase 3, chloroplastic-like [Pyrus x bretschneideri]
EVM0028300.2	5.61188	41.0905	42.6882	25.9751	24.9896	11.7828	10.5666	Cluster2	PREDICTED: cell wall integrity and stress response component 1-like [Malus domestica]
EVM0028340.1	9.36888	14.7552	12.296	12.1644	10.4782	7.99897	6.57316	Cluster2	PREDICTED: uncharacterized protein LOC103949557 [Pyrus x bretschneideri]
EVM0028433.1	23.5043	43.7638	47.1246	44.4252	29.3225	26.4169	20.7423	Cluster2	PREDICTED: uncharacterized protein LOC103930158 [Pyrus x bretschneideri]
EVM0028460.1	1.24403	7.98678	6.67992	6.24869	6.86417	5.06738	4.70303	Cluster2	PREDICTED: IAA-amino acid hydrolase ILR1-like 4 [Pyrus x bretschneideri]
EVM0028793.1	4.25164	8.68587	8.50734	6.83921	7.43173	7.09655	5.63768	Cluster2	PREDICTED: uncharacterized protein LOC103938936 [Pyrus x bretschneideri]
EVM0028812.1	32.0472	68.0557	57.9874	37.5009	34.5675	28.3012	28.5103	Cluster2	iron-binding protein [Pyrus pyrifolia]
EVM0028875.1	40.5755	60.9449	67.611	64.2698	57.2415	47.1201	37.3048	Cluster2	PREDICTED: uncharacterized protein LOC103956578 isoform X2 [Pyrus x bretschneideri]
EVM0028923.1	15.3476	37.3645	37.0077	30.2185	28.603	30.677	27.3715	Cluster2	PREDICTED: GTP-binding protein YPTM2-like [Pyrus x bretschneideri]
EVM0028948.1	4.07291	17.7785	17.6502	13.5846	10.5732	7.45754	7.967	Cluster2	PREDICTED: geraniol 8-hydroxylase-like [Malus domestica]
EVM0029018.1	58.071	172.731	146.041	162.357	144.034	135.739	127.591	Cluster2	PREDICTED: alpha-glucan water dikinase 1, chloroplastic-like isoform X2 [Malus domestica]
EVM0029019.1	0.283354	0.618801	0.707741	0.548786	0.358476	0.500033	0.331754	Cluster2	PREDICTED: putative laccase-9 [Pyrus x bretschneideri]
EVM0029100.1	8.26208	15.605	12.3019	10.0375	9.78756	8.0173	6.65459	Cluster2	PREDICTED: uncharacterized protein LOC103967087 [Pyrus x bretschneideri]
EVM0029211.1	1.78705	4.31499	2.51293	2.61724	2.75038	2.03137	2.35659	Cluster2	PREDICTED: suppressor protein SRP40-like [Pyrus x bretschneideri]
EVM0029235.1	1.22236	6.00426	4.89732	4.83529	4.23657	3.46333	3.83565	Cluster2	PREDICTED: leucine-rich repeat receptor-like protein kinase PXL2 [Pyrus x bretschneideri]
EVM0029460.1	0.0804096	0.493791	0.317324	0.558501	0.342016	0.345636	0.171517	Cluster2	PREDICTED: L-type lectin-domain containing receptor kinase VII.1-like [Pyrus x bretschneideri]
EVM0029488.1	2.47081	4.56456	3.63138	3.51958	2.83385	2.50931	2.56574	Cluster2	PREDICTED: BTB/POZ and TAZ domain-containing protein 3-like [Pyrus x bretschneideri]
EVM0029497.1	908.839	1812.11	1636.67	1523.87	1387.53	1332.98	1124.79	Cluster2	PREDICTED: dehydrin COR47-like [Malus domestica]
EVM0029589.1	46.1513	105.394	89.6439	58.9003	62.7372	58.8609	51.9742	Cluster2	PREDICTED: probable protein phosphatase 2C 47 [Pyrus x bretschneideri]
EVM0029605.1	10.6653	22.5001	17.8489	12.216	15.2764	12.4474	12.5449	Cluster2	PREDICTED: DEAD-box ATP-dependent RNA helicase 2-like [Pyrus x bretschneideri]
EVM0029700.1	0.18021	0.532321	0.467976	0.30799	0.209416	0.199837	0.297679	Cluster2	PREDICTED: uncharacterized protein LOC103961008 [Pyrus x bretschneideri]
EVM0029738.1	1.12279	4.40173	3.59374	2.42652	2.61447	2.22554	2.10513	Cluster2	PREDICTED: uncharacterized protein LOC103940894 [Pyrus x bretschneideri]
EVM0029794.1	11.5336	26.8929	32.2059	20.0943	18.1341	16.2844	16.7784	Cluster2	PREDICTED: transport and Golgi organization 2 homolog [Pyrus x bretschneideri]
EVM0029809.1	0.923223	1.57566	1.7603	1.25727	0.933953	1.22646	1.0714	Cluster2	PREDICTED: beta-glucosidase 12-like isoform X1 [Pyrus x bretschneideri]
EVM0029814.1	1.12197	2.51202	2.55727	2.29911	1.91633	1.55439	1.96034	Cluster2	PREDICTED: auxin-induced in root cultures protein 12-like [Pyrus x bretschneideri]
EVM0029876.1	1.63155	10.3262	7.00062	5.81398	4.17772	3.84607	3.42055	Cluster2	PREDICTED: protein YLS9-like [Pyrus x bretschneideri]
EVM0029977.1	0.853317	1.67817	1.10015	1.37065	0.983577	0.753966	0.956297	Cluster2	PREDICTED: putative pentatricopeptide repeat-containing protein At5g37570 [Pyrus x bretschneideri]
EVM0030025.1	2.48975	5.27756	5.52736	6.22948	4.19496	3.14607	2.95534	Cluster2	PREDICTED: calcium-transporting ATPase 12, plasma membrane-type-like [Malus domestica]
EVM0030031.1	13.0212	29.7006	34.6425	34.3549	19.143	15.9837	14.8779	Cluster2	PREDICTED: probable pectinesterase 67 [Pyrus x bretschneideri]
EVM0030049.1	2.18304	7.65577	5.71438	4.64775	3.95432	3.90884	4.54153	Cluster2	PREDICTED: diacylglycerol O-acyltransferase 2-like [Pyrus x bretschneideri]
EVM0030092.1	0.712928	4.01458	2.77688	2.80707	1.60941	0.981298	1.26555	Cluster2	PREDICTED: putative methyltransferase DDB_G0268948 isoform X1 [Pyrus x bretschneideri]
EVM0030238.1	10.7154	16.4946	16.3009	18.9504	12.9226	9.69539	4.88248	Cluster2	PREDICTED: heavy metal-associated isoprenylated plant protein 26-like [Pyrus x bretschneideri]
EVM0030381.1	319.601	1171.5	966.431	766.032	765.075	812.015	874.287	Cluster2	PREDICTED: HVA22-like protein e isoform X2 [Pyrus x bretschneideri]
EVM0030395.1	63.4608	105.995	97.355	85.8852	49.5924	48.0886	53.1773	Cluster2	PREDICTED: glycine-rich cell wall structural protein 2-like [Pyrus x bretschneideri]
EVM0030483.1	0.147964	0.657179	0.99219	0.661544	0.363848	0	0.267847	Cluster2	PREDICTED: auxin-induced protein IAA6 [Pyrus x bretschneideri]
EVM0030582.1	87.6547	173.318	150.583	114.731	92.6037	86.7288	68.3234	Cluster2	PREDICTED: cysteine-rich and transmembrane domain-containing protein A-like isoform X2 [Pyrus x bretschneideri]
EVM0030591.1	16.6019	48.367	41.5716	46.9811	40.0662	37.3043	30.5556	Cluster2	PREDICTED: uncharacterized protein LOC103438639 [Malus domestica]
EVM0030629.1	10.0959	31.8451	28.1723	28.5134	21.965	17.9644	15.5207	Cluster2	PREDICTED: cytokinin riboside 5&apos;-monophosphate phosphoribohydrolase LOG8-like [Pyrus x bretschneideri]
EVM0030677.1	1.94998	4.61237	4.65614	2.64079	3.12071	2.22919	1.9499	Cluster2	PREDICTED: heat stress transcription factor A-3-like [Pyrus x bretschneideri]
EVM0030956.1	0	0.380752	0.249968	0.211824	0.111754	0.161949	0.0303443	Cluster2	PREDICTED: probable prolyl 4-hydroxylase 7 [Pyrus x bretschneideri]
EVM0031043.1	59.5098	511.941	477.438	403.491	158.514	79.6499	60.8167	Cluster2	PREDICTED: glycine-rich cell wall structural protein 1-like [Pyrus x bretschneideri]
EVM0031090.1	21.3369	40.9383	45.8932	39.6332	39.0265	34.8795	33.7141	Cluster2	PREDICTED: protein TRANSPARENT TESTA 12-like [Malus domestica]
EVM0031173.1	15.2015	30.0133	21.6899	18.9187	19.5924	23.505	19.9334	Cluster2	PREDICTED: probable aminotransferase TAT2 [Pyrus x bretschneideri]
EVM0031353.1	4.33034	8.57284	6.99289	5.11089	4.89905	5.63034	5.47298	Cluster2	PREDICTED: RNA-binding protein 38-like [Pyrus x bretschneideri]
EVM0031454.1	198.017	587.358	472.32	401.737	279.708	233.031	199.437	Cluster2	PREDICTED: probable aquaporin PIP2-5 [Pyrus x bretschneideri]
EVM0031459.1	25.9831	40.8929	40.5325	48.5614	33.9568	26.5806	26.3417	Cluster2	PREDICTED: protein SQS1-like [Prunus mume]
EVM0031473.1	4.92375	18.362	20.204	10.3165	10.8005	7.78359	8.36375	Cluster2	PREDICTED: ultraviolet-B receptor UVR8-like [Pyrus x bretschneideri]
EVM0031538.2	1.65487	4.22572	2.75558	2.25998	2.02761	2.0189	1.38084	Cluster2	PREDICTED: protein SUPPRESSOR OF PHYA-105 1 [Pyrus x bretschneideri]
EVM0031562.1	1.67592	2.76313	3.64528	3.70458	2.7844	1.80534	2.30442	Cluster2	PREDICTED: MYB-like transcription factor ETC1 [Pyrus x bretschneideri]
EVM0031629.1	2.63199	4.48846	4.25603	2.73685	3.45833	2.85383	2.39815	Cluster2	PREDICTED: scarecrow-like protein 3 [Pyrus x bretschneideri]
EVM0031746.1	2.05523	4.88233	6.26667	3.96161	3.67773	3.49272	3.36058	Cluster2	PREDICTED: probable ADP-ribosylation factor GTPase-activating protein AGD5 isoform X1 [Cucumis melo]
EVM0031885.1	376.445	588.879	673.11	690.422	473.025	348.569	390.514	Cluster2	PREDICTED: outer envelope pore protein 16, chloroplastic-like isoform X2 [Pyrus x bretschneideri]
EVM0032024.1	16.8711	24.2199	19.9197	22.6587	17.487	14.9079	13.9025	Cluster2	PREDICTED: uncharacterized protein LOC103940797 [Pyrus x bretschneideri]
EVM0032027.1	23.5593	55.5017	42.1623	42.7437	36.3539	40.3035	32.8761	Cluster2	PREDICTED: U-box domain-containing protein 4 [Pyrus x bretschneideri]
EVM0032063.1	12.5074	35.8651	23.3889	19.7294	14.289	15.9162	11.0001	Cluster2	PREDICTED: uncharacterized protein LOC103938347 [Pyrus x bretschneideri]
EVM0032529.1	1.1149	4.01342	3.18785	1.35297	1.93921	1.21956	1.27912	Cluster2	PREDICTED: abscisic acid 8&apos;-hydroxylase 2 [Pyrus x bretschneideri]
EVM0032655.1	7.96555	18.8881	13.9987	11.0088	8.97693	9.26605	8.68972	Cluster2	hypothetical protein CISIN_1g011590mg [Citrus sinensis]
EVM0032989.1	3.07217	6.12125	5.88207	3.11492	4.55461	3.34886	1.90999	Cluster2	PREDICTED: uncharacterized protein LOC103421311 [Malus domestica]
EVM0033049.1	1.49216	12.82	14.5642	12.8691	10.5939	9.75373	9.83002	Cluster2	PREDICTED: probable sucrose-phosphate synthase 4 [Malus domestica]
EVM0033108.1	2.68937	11.4187	8.91695	4.63647	2.48506	2.95907	1.95632	Cluster2	PREDICTED: protein NIM1-INTERACTING 1 [Pyrus x bretschneideri]
EVM0033240.1	8.02337	25.0558	28.3767	10.962	11.6586	7.58253	4.47928	Cluster2	PREDICTED: uncharacterized protein LOC103426803 [Malus domestica]
EVM0033257.1	0.181687	0.415794	0.416663	0.475961	0.357979	0.184084	0.12912	Cluster2	PREDICTED: probable xyloglucan endotransglucosylase/hydrolase protein 30 [Pyrus x bretschneideri]
EVM0033264.1	0.053922	0.231955	0.190755	0.113477	0.14033	0.169528	0.0899077	Cluster2	PREDICTED: pollen-specific leucine-rich repeat extensin-like protein 3 [Pyrus x bretschneideri]
EVM0033289.1	3.57528	13.4454	15.916	14.3897	13.7637	8.67596	7.40613	Cluster2	BnaC04g40780D [Brassica napus]
EVM0033296.1	8.00652	17.5752	13.7216	12.1679	7.89283	8.21304	6.83095	Cluster2	PREDICTED: anthocyanidin 3-O-glucosyltransferase 2-like isoform X1 [Pyrus x bretschneideri]
EVM0033578.1	6.78942	14.2837	11.7822	13.0183	11.1146	11.1236	9.51502	Cluster2	PREDICTED: F-box protein At5g39450 [Pyrus x bretschneideri]
EVM0033587.1	0.294581	1.54872	1.3779	0.560871	0.912771	0.664921	0.924257	Cluster2	PREDICTED: E3 ubiquitin-protein ligase TRAF7-like [Pyrus x bretschneideri]
EVM0033619.1	21.9366	45.8595	36.6428	26.6307	23.6744	24.8755	20.0601	Cluster2	PREDICTED: UDP-glucose 4-epimerase GEPI48-like [Pyrus x bretschneideri]
EVM0033669.1	1.22607	4.84344	3.83615	5.24133	3.71142	3.79791	3.08522	Cluster2	PREDICTED: dehydrin DHN2-like [Pyrus x bretschneideri]
EVM0033703.1	35.1447	90.847	75.7695	80.5434	69.9706	59.2257	55.6645	Cluster2	PREDICTED: GDSL esterase/lipase CPRD49-like isoform X1 [Pyrus x bretschneideri]
EVM0033750.1	0.0293411	0.477653	0.656942	0.282942	0.223455	0.104589	0.110546	Cluster2	hypothetical protein PRUPE_ppa023093mg, partial [Prunus persica]
EVM0033890.1	1.71134	3.65989	2.8985	3.65667	2.74599	2.00325	1.93012	Cluster2	PREDICTED: uncharacterized protein LOC103941906 [Pyrus x bretschneideri]
EVM0033904.1	0.865245	3.81417	3.42984	3.1304	2.36779	2.11743	1.49997	Cluster2	PREDICTED: UPF0392 protein At1g27200 [Pyrus x bretschneideri]
EVM0033909.1	172.711	331.994	340.761	335.12	323.915	279.253	263.234	Cluster2	PREDICTED: long chain acyl-CoA synthetase 8 [Pyrus x bretschneideri]
EVM0034028.1	333.944	468.339	529.85	532.508	363.912	247.862	223.467	Cluster2	PREDICTED: outer envelope pore protein 16, chloroplastic-like isoform X1 [Pyrus x bretschneideri]
EVM0034151.1	1519.56	4323.17	4493.91	5019.84	4075.11	3154.22	2487.11	Cluster2	PREDICTED: 14 kDa proline-rich protein DC2.15-like [Pyrus x bretschneideri]
EVM0034163.1	0.0114685	0.160585	0.0495962	0.151196	0.054091	0.0818281	0.015358	Cluster2	PREDICTED: organic cation/carnitine transporter 3-like [Pyrus x bretschneideri]
EVM0034186.1	6.9609	10.5216	11.1431	9.86027	7.25126	5.87084	4.92682	Cluster2	PREDICTED: 2-alkenal reductase (NADP(+)-dependent)-like [Pyrus x bretschneideri]
EVM0034245.1	9.64008	31.0129	19.9069	25.6	20.9816	21.1943	17.7517	Cluster2	PREDICTED: cell wall integrity and stress response component 1-like [Pyrus x bretschneideri]
EVM0034362.1	1.45777	4.45302	3.63788	2.68097	2.34679	3.87308	2.64571	Cluster2	PREDICTED: transcription factor HBP-1a-like isoform X1 [Pyrus x bretschneideri]
EVM0034400.1	27.4403	59.783	52.9368	42.1373	51.5359	41.2683	38.5577	Cluster2	PREDICTED: probable flavin-containing monooxygenase 1 [Pyrus x bretschneideri]
EVM0034639.1	26.0377	48.0296	54.3129	52.1546	41.731	34.4493	31.2302	Cluster2	PREDICTED: choline/ethanolaminephosphotransferase 1-like [Pyrus x bretschneideri]
EVM0034786.2	117.418	356.08	319.352	286.281	248.65	197.436	186.032	Cluster2	PREDICTED: calcium-transporting ATPase 10, plasma membrane-type [Pyrus x bretschneideri]
EVM0034848.1	0.931211	2.39504	2.70053	1.50306	2.33951	1.3789	1.62323	Cluster2	PREDICTED: uncharacterized protein At4g15970-like isoform X1 [Pyrus x bretschneideri]
EVM0034934.1	1.75491	2.86428	2.28667	2.24594	2.1556	2.37302	1.43639	Cluster2	PREDICTED: GTP-binding nuclear protein Ran1B-like, partial [Pyrus x bretschneideri]
EVM0035306.1	27.0761	81.9745	68.7456	66.7514	52.0339	53.4324	45.5025	Cluster2	PREDICTED: early light-induced protein 1, chloroplastic-like [Pyrus x bretschneideri]
EVM0035353.1	6.43842	11.3101	15.2093	10.9981	8.46663	7.97603	7.19106	Cluster2	PREDICTED: E3 ubiquitin-protein ligase PRT1-like isoform X1 [Pyrus x bretschneideri]
EVM0035429.1	102.762	234.313	171.655	176.48	128.454	122.224	109.889	Cluster2	PREDICTED: ras-related protein RABA1f [Pyrus x bretschneideri]
EVM0035452.1	67.1344	268.825	363.862	446.289	343.653	139.64	92.0783	Cluster2	hypothetical protein POPTR_0005s26020g [Populus trichocarpa]
EVM0035575.1	0.729703	1.3313	1.51709	1.16151	1.16245	0.792759	0.628072	Cluster2	PREDICTED: uncharacterized protein LOC103949197 [Pyrus x bretschneideri]
EVM0035856.1	4.48797	13.0092	13.633	10.706	10.3149	6.48332	8.61296	Cluster2	PREDICTED: polyprenol reductase 2-like isoform X1 [Pyrus x bretschneideri]
EVM0035933.1	2.83367	7.92516	6.92941	5.83935	5.14332	4.09793	3.46999	Cluster2	PREDICTED: uncharacterized protein LOC103944087 [Pyrus x bretschneideri]
EVM0035971.1	72.082	150.062	135.685	132.896	127.512	110.467	106.998	Cluster2	PREDICTED: ethylene-responsive transcription factor RAP2-7-like isoform X1 [Pyrus x bretschneideri]
EVM0035995.1	6.18061	9.01097	8.58946	11.3993	9.05559	7.51347	6.20215	Cluster2	PREDICTED: probable protein phosphatase 2C 22 [Pyrus x bretschneideri]
EVM0036019.1	15.2804	23.0416	25.0684	21.0861	20.5184	17.811	12.8494	Cluster2	None
EVM0036205.1	12.8251	26.4497	21.3663	24.193	19.4889	16.2914	16.3723	Cluster2	PREDICTED: 15.4 kDa class V heat shock protein-like [Pyrus x bretschneideri]
EVM0036353.1	10.8534	41.8552	27.0188	25.8817	18.4999	19.7251	15.7346	Cluster2	PREDICTED: stachyose synthase-like [Pyrus x bretschneideri]
EVM0036370.1	11.4451	24.4075	25.4682	19.8217	19.0374	17.1859	14.746	Cluster2	PREDICTED: aspartic proteinase-like protein 2 [Pyrus x bretschneideri]
EVM0036442.2	0.622175	9.11869	14.2998	9.43246	1.36275	1.16859	3.01821	Cluster2	PREDICTED: early light-induced protein 1, chloroplastic-like isoform X2 [Pyrus x bretschneideri]
EVM0036486.1	10.9182	21.7095	19.2819	20.4194	19.1203	14.7289	13.391	Cluster2	PREDICTED: putative inactive cadmium/zinc-transporting ATPase HMA3 isoform X1 [Pyrus x bretschneideri]
EVM0036534.1	81.305	163.34	134.185	123.071	104.419	100.656	88.1355	Cluster2	PREDICTED: uncharacterized protein LOC103438640 [Malus domestica]
EVM0036603.1	9.61949	20.349	17.8937	17.7293	16.6585	16.6182	12.9896	Cluster2	PREDICTED: probable F-box protein At1g60180 [Malus domestica]
EVM0036667.1	6.73148	9.30744	10.4405	9.31395	7.02659	7.35822	3.83733	Cluster2	PREDICTED: ninja-family protein AFP3-like [Pyrus x bretschneideri]
EVM0036748.1	9.56703	19.6574	14.3926	12.0281	15.1814	15.1137	10.7157	Cluster2	PREDICTED: ras-related protein Rab7-like [Malus domestica]
EVM0036856.1	15.6622	28.0027	32.861	28.4492	26.2291	20.501	22.6557	Cluster2	PREDICTED: expansin-like A1 [Malus domestica]
EVM0036960.1	0	0.262037	0.167197	0.0717449	0.140936	0.138619	0.0377702	Cluster2	PREDICTED: probable flavin-containing monooxygenase 1 [Pyrus x bretschneideri]
[truncated: 8,577 more rows]

## Sheet: Common DEGs
	Natural_Condition						ACA_Treatment
[truncated: 7,242 more rows]

## Sheet: 1001 common DEGs
	Natural_Condition						ACA_Treatment
[truncated: 1,002 more rows]
